# Supplementary material for: Mitochondrial Matrix Protease ClpP Agonists Inhibit Cancer Stem Cell Function in Breast Cancer Cells by Disrupting Mitochondrial Homeostasis
Source: Cancer Res Commun. 2022 Oct 10;2(10):1144–61. doi: 10.1158/2767-9764.CRC-22-0142 (PMC9645232; doi:10.1158/2767-9764.CRC-22-0142)
Supplement: Supplementary Table S2 — RNAseq raw data (3 replicates for each time point 0, 6, 12, 24h ONC201 treatment) [file crc-22-0142-s13.xlsx]

## Sheet: batch1.CPM_TMM_counts
ensID	Gene	X0h_1_S152	X0h_2_S151	X0h_3_S150	X0h_1_S25	X0h_2_S24	X0h_3_S23	X3h_1_S22	X3h_2_S21	X3h_3_S20	X6h_1_S149	X6h_2_S148	X6h_3_S147	X12h_1_S146	X12h_2_S145	X12h_3_S144	X24h_1_S143	X24h_2_S142	X24h_3_S141
ENSG00000000003.10	TSPAN6	21.2399	23.8797	22.0914	20.297	20.5735	21.8566	21.017	20.6244	19.1205	18.5711	19.8312	20.9523	23.0388	22.1342	22.2637	20.9538	22.1213	23.5985
ENSG00000000419.8	DPM1	67.9839	67.9486	68.4001	73.6183	73.8953	69.3723	83.0686	85.0606	78.4135	69.3825	65.628	71.3799	61.4367	63.881	66.1704	66.2078	63.009	62.9292
ENSG00000000457.9	SCYL3	12.0551	10.3117	11.7389	13.2679	14.1156	13.9959	11.4473	11.2659	10.3972	13.7634	12.3525	12.2518	13.5087	13.3786	13.4978	12.9866	14.9921	14.9528
ENSG00000000460.12	C1orf112	43.6278	46.9996	40.6703	41.5091	41.4294	42.0196	35.3413	34.1256	36.5994	35.5397	41.2591	43.1475	45.5224	48.331	46.4667	28.5227	26.21	30.2599
ENSG00000000971.11	CFH	1.39412	1.62816	1.57135	1.53891	1.48214	1.78943	1.30221	1.57961	1.19101	0.754157	2.01674	1.68684	2.86828	3.29211	3.41324	3.98362	2.83068	5.10237
ENSG00000001036.9	FUCA2	85.6975	83.9046	85.9622	91.3367	88.3285	89.2797	84.6737	85.3586	89.4867	78.998	84.787	83.7205	79.4791	88.817	84.0123	76.0871	69.9284	78.8741
ENSG00000001084.6	GCLC	10.2509	11.5057	13.3103	11.2299	11.1513	12.8136	16.3836	15.4385	14.2599	16.9685	19.3271	15.3591	14.7115	13.7288	13.5754	15.6158	14.7825	15.2362
ENSG00000001167.10	NFYA	94.8823	93.1308	88.273	101.901	99.1623	99.6328	109.173	110.424	107.094	122.268	121.088	125.714	93.913	98.9034	105.578	93.4557	89.7432	93.1183
ENSG00000001460.13	STPG1	9.02079	10.0946	7.6719	9.77419	11.1513	10.8963	9.5697	9.86512	9.01305	8.95562	10.3358	11.2752	10.4553	13.0984	12.7997	14.2614	16.1454	13.4646
ENSG00000001461.12	NIPAL3	35.1811	40.2698	39.4687	29.8217	30.5603	29.6214	28.3154	26.4361	27.522	38.7448	37.3096	34.8909	40.8961	39.3652	43.9843	39.7565	44.6619	45.0709
ENSG00000001497.12	LAS1L	101.279	105.939	105.188	104.355	112.149	104.458	114.836	118.799	118.779	114.538	113.525	120.209	124.446	128.743	123.885	99.5905	101.276	107.008
ENSG00000001561.6	ENPP4	23.454	26.2677	24.3098	28.6987	27.6666	27.0012	23.9848	25.0353	23.788	20.8336	19.5792	21.6626	28.4977	29.2087	29.3229	29.3194	28.0972	29.1969
ENSG00000001617.7	SEMA3F	10.5789	6.94682	9.89028	8.77597	8.82227	9.42645	8.02522	6.91452	8.17612	6.41034	8.40307	7.10248	8.97494	12.6781	9.77429	13.5443	15.5163	14.1733
ENSG00000001629.5	ANKIB1	62.4894	62.3043	63.1314	64.6344	67.5433	64.0679	54.2081	51.6801	49.9902	56.1847	61.6785	56.5535	56.2553	57.647	62.9123	64.1363	59.1299	57.1891
ENSG00000001630.11	CYP51A1	7.46265	7.70663	9.05839	6.11407	5.32865	5.59196	6.5716	5.51374	5.40783	7.73011	7.14261	8.43419	5.08888	5.04323	5.66288	5.97543	5.13717	4.74804
ENSG00000001631.10	KRIT1	33.1309	32.8888	30.0406	32.8163	34.9362	33.7755	32.2826	33.6785	32.7045	34.5027	36.8054	34.8021	26.9248	27.3175	30.6416	25.5748	23.6939	23.8111
ENSG00000002016.12	RAD52	12.1371	11.6142	10.5373	11.5211	10.5161	9.96967	7.84352	6.88472	7.88641	13.5748	15.1255	16.0694	16.3769	13.7288	14.0408	17.4483	15.097	14.6693
ENSG00000002079.8	MYH16	13.0391	11.9398	13.3103	13.6423	13.1981	14.2515	13.1129	12.6965	12.2642	8.57854	8.4871	9.76591	4.16363	3.85247	4.65442	3.90395	3.98393	3.04725
ENSG00000002330.9	BAD	48.2202	44.6116	47.9725	51.9072	50.781	52.8201	46.3343	46.673	49.958	40.2531	38.9902	40.3953	49.5009	47.7006	41.5795	48.2815	52.6298	50.9528
ENSG00000002549.8	LAP3	89.4698	85.9669	89.3822	99.364	95.0334	91.8999	98.8162	104.582	109.444	98.4175	95.2068	93.9303	96.2261	98.6933	101.156	89.9501	85.8641	93.9687
ENSG00000002587.5	HS3ST1	3.11627	3.6905	4.06703	3.2442	3.98766	4.15403	3.33122	3.57648	2.80048	3.29944	4.70572	3.81758	4.25616	3.15202	4.03383	3.02755	3.77425	3.54331
ENSG00000002746.10	HECW1	4.26437	3.03923	4.52919	3.66012	4.02295	3.73863	2.93753	2.9804	2.86486	4.3364	3.78138	3.90636	4.25616	3.85247	4.96472	4.70067	3.66941	4.96064
ENSG00000002822.11	MAD1L1	48.1382	44.6116	50.5606	50.6178	47.7108	48.9217	45.8498	45.9875	46.5781	43.5526	48.1496	48.5632	52.1842	53.5143	47.9406	51.6277	55.775	56.5513
ENSG00000002834.13	LASP1	893.222	828.408	845.295	846.112	832.328	818.152	829.202	831.829	860.521	767.449	815.602	776.922	867.701	890.061	839.503	896.394	916.094	935.435
ENSG00000002919.10	SNX11	27.4724	25.6164	25.3265	20.4634	21.0323	21.7927	30.3444	29.655	31.2881	25.0757	25.8815	27.4333	25.3519	27.9479	25.2115	24.4594	25.3713	23.8819
ENSG00000003056.3	M6PR	78.7269	74.4612	78.2903	95.3295	98.1036	94.4563	107.689	114.954	108.8	77.3954	82.7702	80.1692	85.2156	82.1627	78.7373	84.2137	80.5173	75.3308
ENSG00000003096.9	KLHL13	0.164014	0.325632	0.184865	0.332738	0.352891	0.15977	0.302839	0.387452	0.225326	0.0942696	0.336123	0.177562	0.18505	0.42027	0.310295	0.31869	0.10484	0.354331
ENSG00000003137.4	CYP26B1	9.1848	10.3117	10.5373	10.3565	10.0221	12.9734	10.6902	10.1632	10.9122	8.01292	7.98292	6.74735	8.41979	8.19526	8.61068	7.09084	7.12913	7.86615
ENSG00000003147.13	ICA1	3.93634	4.01613	4.43676	4.36719	4.79931	4.24989	4.11861	4.70903	4.15244	4.14786	4.62169	3.81758	4.81131	5.25337	6.51619	7.48921	8.5969	9.42521
ENSG00000003249.9	DBNDD1	10.4149	9.55188	12.0162	8.77597	10.7632	11.7591	7.63153	7.98747	7.88641	4.80775	6.13424	5.06052	5.55151	8.12521	7.83495	12.9866	16.7744	14.5984
ENSG00000003393.10	ALS2	55.8469	56.3344	55.5519	62.0973	65.073	58.5399	92.1235	93.4355	88.1991	67.2143	64.3675	61.614	51.444	57.7871	59.3439	62.4632	63.638	61.0867
ENSG00000003400.10	CASP10	18.5336	17.6927	19.5957	14.1414	14.892	13.8042	9.20629	9.29884	8.8521	13.0092	13.4449	12.3406	14.4339	16.6707	16.5232	19.4401	19.1858	19.4174
ENSG00000003402.15	CFLAR	114.236	108.544	114.247	91.6278	97.9624	98.5144	98.6043	96.3265	93.9288	88.6135	92.0976	94.5517	77.9062	83.4935	81.53	97.6784	94.6707	94.3939
ENSG00000003436.10	TFPI	114.482	122.872	117.667	109.388	113.843	115.386	98.4528	104.552	97.9203	83.3344	81.4257	78.5712	88.269	86.5755	89.5201	129.308	119.413	123.166
ENSG00000003509.11	NDUFAF7	18.2056	21.0575	19.873	23.5828	23.926	23.9656	18.5034	20.8032	18.7664	14.1404	16.386	13.4059	15.7293	17.8615	16.3681	21.4319	22.0164	22.1811
ENSG00000003756.12	RBM5	144.907	150.225	154.177	156.013	155.695	161.656	171.195	178.079	173.759	156.393	161.759	156.343	162.197	165.726	172.369	181.573	169.317	176.74
ENSG00000003987.9	MTMR7	0.164014	0.108544	0.0924325	0.124777	0.141156	0.351495	0.423974	0.417256	0.386273	0.282809	0.252092	0.177562	0	0.14009	0.155147	0	0	0.141733
ENSG00000003989.12	SLC7A2	20.2558	20.1892	20.2427	21.0041	20.6088	21.5371	18.0492	17.4055	18.5411	22.719	19.8312	19.3543	22.7612	24.0955	25.9096	16.4125	16.5647	17.2205
ENSG00000004059.6	ARF5	38.1333	41.6809	37.5276	51.9072	55.4391	51.4141	52.7545	57.8197	57.1041	38.5563	39.2423	39.9514	45.7074	51.5531	43.2861	46.8474	49.5894	47.9765
ENSG00000004139.9	SARM1	0.656057	0.868352	0.554595	0.748661	0.917516	0.894714	0.969084	0.715296	1.03006	1.22551	0.672246	0.266343	0.647676	0.42027	0.543016	1.19509	0.733881	0.779529
ENSG00000004142.7	POLDIP2	63.0635	59.2651	63.2238	80.5227	83.9527	84.8381	91.003	91.9751	101.622	70.4194	72.0143	69.6043	74.1126	79.2208	75.6344	65.0127	67.7268	64.0631
ENSG00000004399.8	PLXND1	69.5421	67.0802	65.4422	66.2149	66.8375	65.7935	55.5709	53.7366	55.1727	60.144	66.4683	59.7496	72.3546	69.7647	68.8855	80.1504	85.5496	88.2994
ENSG00000004455.12	AK2	135.722	140.022	133.01	165.454	171.187	167.919	174.223	185.917	184.285	133.486	141.508	135.125	132.774	138.689	136.685	169.623	159.043	165.898
ENSG00000004468.8	CD38	0.328029	0.434176	0.36973	0.291146	0.423469	0.287587	0.363406	0.417256	0.450652	0.188539	0.420153	0.355124	0.462626	0.28018	0.155147	0.717052	0.314521	0.283465
ENSG00000004478.5	FKBP4	128.013	123.197	133.103	127.064	133.781	135.262	123.013	119.693	131.043	128.584	136.298	137.255	161.919	157.601	151.657	132.655	138.704	139.465
ENSG00000004487.11	KDM1A	128.423	119.181	127.927	125.858	128.593	124.11	121.65	122.077	126.569	116.14	120.752	116.747	129.258	124.82	122.799	104.929	108.09	104.032
ENSG00000004534.10	RBM6	121.125	113.754	120.255	128.395	130.464	129.414	137.67	139.453	134.777	118.12	126.298	123.849	114.824	128.042	118.378	145.322	138.179	137.906
ENSG00000004660.10	CAMKK1	11.071	8.1408	10.0751	9.10871	9.31631	9.23473	7.60125	7.5106	7.82204	10.841	12.6046	11.6303	13.5087	14.5693	12.9548	16.4125	16.5647	14.9528
ENSG00000004700.11	RECQL	53.3867	51.2328	48.8044	55.7753	52.0514	51.0307	58.7507	59.5186	55.3337	54.205	53.6116	51.9369	48.0205	53.3742	54.4568	43.3418	38.4763	39.8268
ENSG00000004766.11	CCDC132	20.6658	23.0113	19.9654	23.4165	24.3495	21.1856	20.2902	22.8298	20.5047	22.1534	20.0833	22.9055	22.3911	25.2862	23.2721	25.4952	20.7584	19.7717
ENSG00000004776.7	HSPB6	0.164014	0.108544	0.36973	0.332738	0.564625	0.191724	0.333122	0.387452	0.450652	0.377079	0.420153	0.088781	0.3701	0.210135	0.232721	0.717052	0.20968	0.354331
ENSG00000004777.14	ARHGAP33	46.252	45.697	44.6449	52.6558	53.9923	48.5702	56.6005	53.528	56.8144	46.3807	43.6119	46.0773	47.928	51.2729	49.6472	33.1437	37.3231	33.0237
ENSG00000004779.5	NDUFAB1	43.4638	41.7895	42.519	42.6321	41.4294	41.2527	44.9413	42.262	47.3507	45.5322	43.0237	46.3437	48.1131	50.7826	43.4413	42.306	39.9441	41.3859
ENSG00000004799.7	PDK4	1.55814	1.30253	2.31081	1.49732	1.23512	1.56575	0.908516	0.774904	0.57941	0.659887	0.504184	0.266343	1.29535	0.980629	1.31875	0.876396	0.419361	1.13386
ENSG00000004838.9	ZMYND10	1.31211	2.17088	1.57135	1.12299	1.41156	1.34207	1.02965	1.04314	0.933494	1.13124	1.00837	1.15415	1.4804	1.33085	1.55147	1.11541	1.88712	2.40945
ENSG00000004848.6	ARX	0	0.108544	0	0.207961	0.0352891	0.0639082	0.0605677	0.029804	0.289705	0	0	0	0.18505	0.14009	0	0.0796724	0.20968	0
ENSG00000004864.9	SLC25A13	38.3793	40.9211	36.8806	38.8056	40.6883	36.4916	39.2782	41.9938	41.8785	41.2901	41.5112	40.7505	36.1773	40.9763	42.9758	36.2509	34.2827	29.2678
ENSG00000004866.14	ST7	23.044	26.8104	26.2508	26.9934	26.3962	28.2794	29.4662	30.0722	30.6444	24.4158	26.2176	25.4801	21.6509	24.5157	23.7376	16.7312	16.0405	19.063
ENSG00000004897.7	CDC27	179.022	185.502	185.235	200.392	198.995	195.335	184.913	193.1	174.113	186.277	176.717	180.225	173.577	178.545	193.391	156.955	149.188	144.213
ENSG00000004948.9	CALCR	0.246021	0	0.0924325	0.0831846	0.141156	0.0958622	0.151419	0.14902	0.225326	0.377079	0.252092	0.088781	0	0.350225	0.155147	0.0796724	0	0.141733
ENSG00000004961.10	HCCS	52.1565	52.5353	47.7876	52.4895	55.8273	52.8201	65.6251	67.5358	65.5055	52.1311	54.1158	53.89	52.0916	55.6157	54.3792	44.5369	41.8312	46.5591
ENSG00000004975.7	DVL2	84.5494	80.3226	82.1725	79.4829	84.1291	80.4923	80.6762	78.0268	80.4092	71.5507	74.3672	73.5994	77.2585	85.1746	77.6513	74.3343	73.8075	74.9765
ENSG00000005001.5	PRSS22	0.984086	1.41107	0.36973	1.03981	1.16454	1.11839	0.54511	0.715296	0.547221	0.282809	0	0.266343	0.3701	0.0700449	0.387869	0.398362	0.524201	0.425198
ENSG00000005007.8	UPF1	165.326	163.25	170.261	164.913	162.294	167.471	205.506	197.481	202.568	198.061	201.169	190.258	171.727	173.571	167.947	143.331	158.099	153.922
ENSG00000005020.8	SKAP2	28.9485	25.1822	30.3179	25.912	26.8903	28.4711	28.3457	26.9428	25.655	26.207	23.5286	26.1016	29.7931	29.4189	31.8052	30.9926	29.8795	28.7008
ENSG00000005022.5	SLC25A5	529.11	522.531	526.68	486.422	480.708	481.516	501.38	517.844	540.332	522.065	539.729	561.184	574.303	612.543	547.981	491.818	502.918	529.087
ENSG00000005059.11	CCDC109B	40.5115	41.7895	42.7963	42.4657	40.3707	40.4858	42.5488	46.6432	47.3185	38.3677	37.2256	39.5963	40.4335	39.6454	44.0619	40.3939	39.3151	43.2284
ENSG00000005075.11	POLR2J	28.6205	27.3531	26.6206	37.1003	41.0412	43.841	42.4883	49.5938	46.4172	26.6783	26.6377	25.7465	32.0137	30.9599	26.6854	24.5391	28.9359	28.4882
ENSG00000005100.8	DHX33	68.722	67.4059	63.1314	72.2458	71.3192	72.5358	80.1008	79.4276	79.2504	89.3676	94.6186	85.94	66.1555	65.562	71.9108	59.5153	55.5653	56.4095
ENSG00000005102.8	MEOX1	0	0.108544	0.0924325	0.166369	0.0352891	0.0958622	0.0302839	0.178824	0.0965683	0	0.168061	0.088781	0.0925251	0	0.232721	0	0.10484	0.141733
ENSG00000005156.7	LIG3	31.4087	30.0667	31.3346	34.4384	32.7483	31.5067	33.6151	32.8142	33.4448	34.597	34.2845	32.2275	30.9034	34.322	34.1324	39.0395	32.0811	33.5906
ENSG00000005175.5	RPAP3	29.6046	30.1752	33.0908	34.9791	37.971	36.4916	36.0984	38.1789	32.962	31.109	30.251	32.0499	33.0315	34.6722	35.4512	29.7178	26.7342	27.1418
ENSG00000005187.7	ACSM3	1.47613	2.06234	1.20162	1.99643	1.69388	1.5977	1.30221	1.57961	1.35196	1.22551	1.0924	1.77562	1.20283	1.68108	1.39633	1.4341	1.88712	1.55906
ENSG00000005189.15	AC004381.6	10.907	9.1177	7.9492	8.73438	9.6692	8.85128	15.1116	11.0871	13.5518	13.3863	12.9407	14.1162	11.7507	10.2966	12.3342	7.8079	7.65333	8.36222
ENSG00000005194.10	CIAPIN1	63.1455	65.235	66.7363	66.6724	70.7546	65.41	75.5885	78.4739	83.7248	78.4323	84.2828	73.777	76.3332	75.1582	71.7557	58.8779	67.0977	64.2757
ENSG00000005206.12	SPPL2B	118.5	113.863	115.91	108.722	105.232	103.34	100.391	93.8229	97.1799	111.238	106.719	119.943	110.105	119.987	106.121	110.346	121.824	125.079
ENSG00000005238.15	FAM214B	26.2423	25.1822	26.5281	26.4111	29.4664	29.5256	20.6536	20.684	21.7923	24.0388	25.9655	23.9709	27.48	28.088	27.306	32.9047	36.6941	33.0945
ENSG00000005243.5	COPZ2	6.8886	7.05536	6.28541	7.23706	6.98723	6.07128	5.90535	6.16942	6.98511	6.31607	6.72246	5.94832	6.01413	6.8644	7.29193	7.56888	7.75817	11.1969
ENSG00000005249.8	PRKAR2B	11.481	10.9629	11.2768	12.5609	11.7513	12.7816	11.9318	12.011	10.9122	9.33269	8.65516	11.8966	12.0283	12.1878	12.6445	11.3932	10.5889	8.85828
ENSG00000005302.13	MSL3	51.5825	48.3021	52.5017	55.8168	57.5918	58.6038	52.6031	51.7099	54.1105	51.5655	48.4017	48.4744	54.5898	59.0479	54.8446	51.9464	53.2588	58.0395
ENSG00000005339.8	CREBBP	111.202	106.807	114.801	96.7021	107.596	104.138	135.217	134.952	134.584	118.026	122.937	108.313	95.2084	90.5681	102.087	82.2219	84.7109	86.882
ENSG00000005379.11	BZRAP1	27.7184	24.2053	27.1752	30.0296	28.4783	28.7906	26.0138	27.062	26.7172	23.0018	23.7807	24.1484	23.5014	30.4695	26.0648	34.2591	31.8714	30.2599
ENSG00000005436.9	GCFC2	31.4087	32.8888	28.9314	34.2305	30.4898	28.6628	27.8309	31.9499	28.8417	31.5803	37.0575	34.1807	38.0278	38.2445	40.1056	37.446	40.5732	36.4961
ENSG00000005448.12	WDR54	46.17	47.2167	46.4936	44.3374	43.582	46.1097	40.7621	40.9209	46.3206	38.2735	38.8222	41.9046	41.4513	43.9882	42.2777	53.5399	54.5169	54.7796
ENSG00000005469.7	CROT	6.39656	8.57498	7.30217	8.27687	7.83417	7.34944	5.93564	5.66276	5.37564	8.01292	8.73919	8.25663	10.0852	11.3473	10.55	8.92331	6.29041	7.44096
ENSG00000005483.15	KMT2E	59.5372	54.8147	51.0227	61.2238	64.6143	61.224	63.9292	66.7311	57.9732	41.3844	47.7294	46.61	44.227	48.8914	52.2847	63.3396	59.6541	59.1733
ENSG00000005486.12	RHBDD2	5.7405	7.381	4.99136	7.86094	9.59863	8.30806	10.4782	9.68629	10.0109	4.99629	5.46199	5.50442	7.30948	6.93445	6.98164	9.08265	8.38721	9.99214
ENSG00000005700.10	IBTK	65.2777	65.5606	69.0471	67.9202	66.0258	63.301	68.7141	68.1319	61.3209	75.51	70.1656	68.9828	63.0096	66.5427	77.884	82.1422	77.3721	72.7796
ENSG00000005801.12	ZNF195	20.9938	19.9721	23.293	22.0439	19.656	21.601	23.9243	23.5153	25.9447	22.9075	23.8647	24.5035	15.9143	18.772	19.2383	25.0968	22.7503	20.6929
ENSG00000005810.13	MYCBP2	182.548	179.966	174.328	203.677	213.675	205.816	175.525	189.732	165.615	181.281	175.96	158.652	159.328	160.123	208.13	181.414	165.228	158.315
ENSG00000005812.6	FBXL3	70.8542	71.5305	68.7698	71.5803	71.0016	69.4682	75.4977	79.5766	75.9027	70.8908	68.2329	75.9077	77.7211	73.6873	78.8149	66.1281	59.7589	61.9371
ENSG00000005882.7	PDK2	41.6596	39.2929	34.9395	40.095	44.5348	44.6079	37.6428	37.106	38.3376	32.9944	32.6039	33.5592	48.0205	47.2803	39.2523	36.8883	35.5408	37.8426
ENSG00000005884.13	ITGA3	896.42	839.046	822.557	876.807	868.993	845.505	871.721	906.399	897.732	886.135	903.33	854.428	899.807	949.319	906.992	1319.37	1334.3	1347.1
ENSG00000005889.11	ZFX	59.3732	58.6138	57.2157	43.4639	44.9936	45.4387	57.6908	57.9985	53.7886	73.2475	71.8462	70.936	53.387	50.6425	58.0251	46.1303	47.8071	44.0079
ENSG00000005893.11	LAMP2	155.404	165.855	157.043	160.796	163.318	154.818	171.255	172.923	168.544	163.275	168.482	172.235	169.043	160.053	167.327	186.194	174.454	174.827
ENSG00000005955.8	GGNBP2	52.2386	52.861	55.0898	69.5839	64.9672	65.8574	99.3311	100.827	97.2443	51.4712	50.1663	48.8295	56.6254	53.024	55.5428	59.6746	57.6621	52.2284
ENSG00000005961.13	ITGA2B	1.06609	1.41107	0.554595	0.623884	0.988094	0.926668	0.635961	0.894119	0.6116	0.565618	0.672246	0.799029	0.462626	0.490314	0.465442	1.4341	1.36292	1.27559
ENSG00000006007.7	GDE1	59.1272	60.0249	69.232	60.6831	63.9438	65.9532	64.868	66.3735	66.5678	60.0498	58.1492	61.2589	59.4011	64.9316	60.2748	57.4438	56.9282	58.1103
ENSG00000006015.13	C19orf60	26.9804	26.1591	22.5535	24.9138	21.7028	21.601	23.7123	25.0353	24.4318	26.8668	26.8058	26.1016	29.608	28.5083	22.7291	24.0611	27.0488	27.567
ENSG00000006016.6	CRLF1	1.31211	1.84525	1.29406	1.91325	0.917516	1.91724	2.11987	1.93726	1.77042	2.63955	2.1848	2.92977	3.05333	3.36216	3.18052	2.39017	3.45973	3.40158
ENSG00000006025.7	OSBPL7	16.1554	17.5841	14.5119	18.3422	17.7857	18.5014	14.5968	14.0675	16.9316	17.4399	18.9069	18.0225	22.021	20.5232	22.3412	25.7342	22.96	23.4567
ENSG00000006047.8	YBX2	0	0	0.0924325	0.0831846	0.0352891	0.15977	0.121135	0.029804	0.0643789	0	0	0.088781	0	0	0	0.159345	0	0
ENSG00000006062.9	MAP3K14	42.7257	39.51	40.5779	40.3445	41.0059	40.9651	73.5292	77.7586	78.5744	50.4343	57.7291	53.0022	45.1523	45.9495	44.9152	40.0752	43.7184	41.7402
ENSG00000006114.11	SYNRG	45.842	50.2559	48.7119	45.3356	43.7937	44.0327	44.7898	44.4079	42.1682	54.9592	51.0066	55.2218	47.0028	43.9882	53.0604	41.589	41.2022	42.378
ENSG00000006118.10	TMEM132A	51.8285	52.7524	50.0984	50.9921	52.8277	54.7054	46.7583	45.9577	50.7949	42.7984	42.4355	45.1895	46.4476	45.8094	43.5189	60.073	65.7348	59.7403
ENSG00000006125.12	AP2B1	274.888	259.529	248.921	294.557	296.852	277.905	290.21	289.605	289.126	270.931	259.739	244.236	243.711	252.442	287.023	294.15	257.907	270.78
ENSG00000006194.6	ZNF263	30.0966	32.2376	32.906	31.2358	34.548	33.9352	44.5778	44.1397	44.3892	24.7929	27.478	26.3679	29.423	29.8391	25.5993	34.5778	37.5328	37.2756
ENSG00000006210.6	CX3CL1	0.820071	1.30253	1.10919	0.790253	0.917516	1.02253	0.9388	0.536472	0.675978	0.565618	0.588215	0.710248	1.20283	0.630404	0.853311	2.39017	2.72584	2.76378
ENSG00000006282.15	SPATA20	68.886	63.1726	66.0892	66.4229	70.4723	71.3854	72.4087	69.7115	77.8019	68.534	73.1907	69.9594	79.0165	84.0539	79.2028	115.206	114.485	117.992
ENSG00000006283.13	CACNA1G	0.164014	0.325632	0.462163	0.623884	0.317602	0.447357	0.242271	0.29804	0.257516	0.188539	0.588215	0.177562	0.277575	0.700449	0.155147	0.876396	0.314521	0.354331
ENSG00000006327.9	TNFRSF12A	129.899	123.415	138.556	129.435	144.65	141.716	257.807	256.523	270.778	164.029	174.028	175.875	153.869	153.749	128.307	109.151	111.76	121.252
ENSG00000006432.11	MAP3K9	44.5299	44.1774	42.8887	36.2269	38.818	35.5649	35.4321	34.3044	33.9599	41.5729	41.5112	36.0451	35.7147	34.322	39.1747	31.7096	38.057	34.0867
ENSG00000006451.3	RALA	34.279	39.1844	36.6957	37.3915	36.7006	36.2998	34.9173	34.4832	35.9878	41.6672	35.2929	39.6851	45.985	41.8869	39.3299	40.3939	35.7505	37.63
ENSG00000006453.9	BAIAP2L1	35.8371	32.3461	31.0573	34.5216	35.9243	34.3506	33.6757	31.8903	34.2174	25.17	24.2849	25.5689	25.2594	25.006	22.6515	35.3745	34.1779	36.567
ENSG00000006459.6	JHDM1D	7.87269	7.81517	7.57947	8.19368	8.53995	8.88323	7.17728	7.09335	5.08593	6.97595	5.79812	5.23808	9.53009	8.33535	10.4725	22.3879	19.8148	18.4961
ENSG00000006468.9	ETV1	37.3133	32.7803	34.9395	43.048	45.2406	44.8955	38.7331	39.5201	34.2818	33.0886	29.4107	29.2089	36.2698	40.6261	37.9336	41.9874	38.2667	42.8032
ENSG00000006530.11	AGK	15.0073	14.5449	13.2178	19.59	21.2793	17.9582	21.8649	21.1906	23.1764	17.5342	19.3271	18.644	15.3592	15.4799	17.842	12.1899	15.3067	14.0315
ENSG00000006534.11	ALDH3B1	26.4883	22.5772	20.1503	25.8288	22.585	22.1122	23.9545	23.5451	24.8503	23.0018	25.0411	22.6391	27.3874	28.5783	28.935	40.3939	38.1618	39.9686
ENSG00000006576.12	PHTF2	48.3842	48.6277	46.8633	49.5364	53.2865	52.4047	50.8163	53.7664	49.7649	51.6598	47.7294	51.4042	49.9636	51.9033	60.3524	42.1467	36.2747	38.4095
ENSG00000006606.4	CCL26	0.0820071	0.325632	0	0.0415923	0.176445	0.127816	0.121135	0.0894119	0.0643789	0.0942696	0	0	0	0.14009	0	0	0	0
ENSG00000006607.9	FARP2	47.6462	53.1866	49.0817	42.4657	47.6049	44.2884	57.4182	58.2072	59.5827	57.2217	58.1492	52.292	44.227	40.4159	45.1479	38.0834	35.436	33.5906
ENSG00000006625.13	GGCT	39.7735	41.6809	38.8217	42.5489	39.6296	39.9426	43.3968	45.8981	47.7048	39.9703	44.4522	42.6149	40.4335	43.2177	40.4935	34.1795	33.5489	34.8662
ENSG00000006634.3	DBF4	47.4001	43.5262	44.3676	48.7878	50.6751	49.3051	60.9614	61.9625	58.2307	49.0202	46.8891	46.9651	44.6896	44.1983	44.76	34.7372	34.4924	33.8032
ENSG00000006638.7	TBXA2R	4.34638	4.12467	4.43676	2.74509	2.8937	2.58828	1.84732	1.66902	1.60947	3.39371	2.68898	3.19611	4.53373	4.34279	3.80111	3.1869	4.92749	3.68505
ENSG00000006652.9	IFRD1	48.8763	49.7132	51.2076	54.777	55.4391	57.4215	61.7185	58.535	60.1621	49.1145	48.4017	50.1612	55.9777	55.3355	54.8446	75.6888	70.4526	76.1104
ENSG00000006695.6	COX10	20.5838	24.6395	21.7216	25.1633	23.9966	21.8246	25.0145	26.1381	26.5563	25.17	25.6294	26.9006	23.4089	22.2743	21.3328	20.5555	22.7503	23.1733
ENSG00000006704.6	GTF2IRD1	25.0942	22.7943	23.4779	27.5341	26.0786	28.0237	20.7444	18.6871	19.6356	22.0591	21.0077	19.5318	25.8145	27.0373	28.7799	27.8057	30.194	27.7087
ENSG00000006712.10	PAF1	103.657	116.902	115.818	127.688	132.016	136.763	128.373	127.889	130.947	97.2863	100.669	100.766	122.133	116.485	108.526	83.3373	88.2754	89.2206
ENSG00000006715.11	VPS41	37.9693	35.6024	38.5444	39.1383	35.2891	35.9803	34.7356	36.9569	32.9942	39.0276	37.5617	36.7553	40.341	37.6141	41.8898	47.0864	45.5006	44.2205
ENSG00000006740.12	ARHGAP44	0.246021	0.217088	0	0.124777	0.0705781	0.15977	0	0.059608	0.128758	0.0942696	0	0.355124	0.0925251	0.0700449	0.232721	0.0796724	0.20968	0.0708663
ENSG00000006744.14	ELAC2	136.378	127.648	141.052	138.71	143.626	142.675	141.032	138.439	147.653	148.852	143.02	148.175	144.524	160.893	144.985	112.099	113.437	124.583
ENSG00000006747.10	SCIN	0	0.108544	0	0.291146	0.247023	0.15977	0.211987	0.14902	0.225326	0.282809	0.0840307	0.177562	0	0	0.155147	0.239017	0.10484	0.0708663
ENSG00000006756.11	ARSD	8.61075	10.4202	7.48703	8.6096	8.85755	8.18025	12.5981	10.789	10.8157	14.2347	15.2936	15.803	16.8396	15.0597	17.1438	11.7118	11.3227	11.7638
ENSG00000006757.7	PNPLA4	8.61075	9.66042	8.59622	10.3149	10.6573	9.90577	12.3558	12.6071	11.2019	9.6155	9.5795	9.94347	12.0283	11.6975	12.5669	12.1899	13.6292	14.7402
ENSG00000006831.9	ADIPOR2	112.924	108.218	108.793	104.438	112.149	107.717	124.558	125.624	126.44	101.528	111.929	109.201	88.1764	91.6888	89.5976	84.6918	88.1706	86.386
ENSG00000006837.7	CDKL3	0.820071	1.30253	0.924325	0.457515	0.811648	0.798852	0.878232	0.685492	0.804736	0.471348	1.00837	1.8644	0.740201	0.980629	0.930885	1.03574	0.943562	1.41733
ENSG00000007047.10	MARK4	26.5703	20.2977	25.5114	20.505	22.6203	21.8885	14.1728	16.0047	14.1634	16.1201	20.5035	17.845	24.0565	23.7452	22.4964	28.6024	30.2988	28.4882
ENSG00000007080.6	CCDC124	103.985	102.9	106.205	114.587	114.654	115.354	111.021	107.95	115.624	92.7613	93.6942	98.3693	103.906	101.915	89.8304	95.8459	94.0416	100.347
ENSG00000007168.8	PAFAH1B1	199.113	209.381	199.192	181.426	189.785	184.183	179.583	186.871	174.402	196.646	202.514	189.725	198.929	199.138	205.338	176.315	165.962	173.268
ENSG00000007171.12	NOS2	0.246021	0.325632	0.0924325	0.0415923	0.0705781	0.15977	0.0302839	0.208628	0.0321894	0.0942696	0.0840307	0.088781	0.18505	0.0700449	0.0775737	0.478034	0.20968	0.141733
ENSG00000007202.10	KIAA0100	439.722	444.488	442.659	398.496	408.789	401.663	396.325	389.598	400.405	427.419	417.801	406.706	410.719	419.569	449.307	396.131	383.296	396.284
ENSG00000007237.14	GAS7	0.0820071	0.108544	0.277298	0.0415923	0.105867	0.127816	0.0908516	0.029804	0.0965683	0.0942696	0.168061	0	0	0	0.0775737	0.0796724	0	0
ENSG00000007255.6	TRAPPC6A	1.1481	0.54272	0.924325	1.0814	0.705781	0.70299	0.969084	1.16236	0.965683	0.754157	1.51255	0.621467	1.29535	1.19076	1.31875	2.54952	2.30648	2.05512
ENSG00000007264.9	MATK	0	0.108544	0.0924325	0.166369	0.0705781	0.15977	0.0605677	0	0.0965683	0	0	0.177562	0.3701	0	0	0.0796724	0.314521	0.141733
ENSG00000007312.8	CD79B	0.656057	0.651264	0.554595	0.5407	0.423469	0.447357	0.242271	0.14902	0.418463	0.377079	0.588215	0	0.18505	0.14009	0.465442	0.717052	0.524201	1.13386
ENSG00000007314.7	SCN4A	0.0820071	0	0	0.0415923	0	0	0.0302839	0.119216	0.193137	0.188539	0.0840307	0	0.0925251	0.210135	0.232721	0	0.20968	0.141733
ENSG00000007341.14	ST7L	23.8641	21.9259	28.6541	27.035	26.0786	30.0688	26.5892	25.4228	25.8803	24.6986	24.4529	24.5923	23.3163	22.2743	24.5909	24.7781	24.4278	24.0945
ENSG00000007376.3	RPUSD1	26.7343	26.5933	29.5784	27.5341	30.8779	29.4297	26.1047	26.2275	29.228	28.1866	29.5788	31.9611	25.1668	27.1074	23.2721	21.9099	22.2261	25.5827
ENSG00000007384.11	RHBDF1	46.5801	45.8056	42.8887	54.3195	59.815	59.4026	45.6378	42.8581	42.4901	32.4288	35.7971	32.1387	42.5616	47.8407	41.3468	63.7379	61.646	59.1733
ENSG00000007392.12	LUC7L	51.5825	55.9002	54.5352	46.625	43.7231	46.0778	44.6081	49.8025	48.2842	53.2623	51.2587	53.5349	53.2945	56.0359	51.2762	41.6687	39.7344	43.5119
ENSG00000007516.9	BAIAP3	18.1236	17.4756	19.1335	19.3404	18.1033	20.0033	16.9287	15.8259	16.3522	12.4436	13.9491	14.7376	14.7115	15.4099	17.9971	27.6463	30.0891	30.3308
ENSG00000007520.3	TSR3	31.2447	30.5009	26.4357	29.1978	28.7959	30.1647	28.4668	30.1914	29.3246	30.1663	27.1419	32.0499	33.309	33.6216	29.2453	30.5942	32.9198	34.5827
ENSG00000007541.10	PIGQ	39.3634	37.9904	39.4687	34.0225	35.9596	32.3056	36.704	34.0361	38.3698	41.1958	41.7633	41.3719	47.0028	43.2878	37.4681	35.3745	37.3231	36.9922
ENSG00000007545.11	CRAMP1L	14.2692	13.568	16.0833	15.2644	12.7041	13.4846	14.9299	14.1569	14.2599	17.7227	18.0666	18.7328	16.9321	16.1804	16.2905	15.5361	13.4195	15.3071
ENSG00000007866.14	TEAD3	86.3535	79.0201	79.7693	76.1555	84.6938	84.1351	61.1734	68.4597	68.2416	67.0257	64.7036	60.815	79.5716	82.0226	70.3594	82.8593	87.0174	86.1025
ENSG00000007923.11	DNAJC11	76.7587	70.4451	74.9628	76.9873	78.377	80.716	85.9759	83.1233	87.2656	74.9444	82.3501	80.1692	78.8314	82.1627	73.8502	57.8422	59.025	59.882
ENSG00000007933.8	FMO3	0.246021	0.108544	0.0924325	0.124777	0.0352891	0.223679	0.0908516	0.059608	0.0321894	0	0	0.088781	0	0.14009	0.0775737	0	0.10484	0.0708663
ENSG00000007944.10	MYLIP	30.5067	30.1752	28.5616	31.6517	30.5603	31.0594	31.6164	34.4534	32.0285	27.621	26.1335	24.7699	24.2416	25.8466	25.0563	27.8853	24.2181	30.4725
ENSG00000007968.6	E2F2	18.1236	14.762	18.1168	13.6839	12.4923	14.9226	19.8359	19.0149	21.3738	17.817	15.6297	18.1113	14.8965	15.7601	14.2736	6.21445	7.65333	7.51182
ENSG00000008018.8	PSMB1	229.702	225.337	235.426	214.616	202.806	205.113	218.71	226.868	222.912	220.779	236.967	240.774	237.512	248.659	235.436	219.418	211.358	223.087
ENSG00000008056.8	SYN1	0	0	0	0.0415923	0	0	0.121135	0.119216	0.0643789	0.188539	0.168061	0	0.18505	0.0700449	0.155147	0.0796724	0	0.212599
ENSG00000008083.9	JARID2	67.8199	66.8631	66.7363	68.0866	68.3196	69.0528	86.4301	86.2825	80.2161	73.8131	73.947	76.3516	63.1947	62.0598	66.5583	85.2495	85.3399	81.6379
ENSG00000008086.6	CDKL5	1.64014	1.7367	1.47892	1.66369	2.50552	1.78943	2.08959	1.57961	1.31977	1.60258	1.84868	1.24293	0.832726	1.26081	2.09449	1.51378	1.15324	1.20473
ENSG00000008118.5	CAMK1G	1.55814	0.54272	0.73946	0.998215	1.41156	1.08644	0.908516	1.16236	0.804736	1.22551	0.252092	1.50928	1.29535	1.75112	0.465442	2.23083	1.25808	2.12599
ENSG00000008128.18	CDK11A	2.95226	3.36487	2.49568	2.57872	3.38775	2.87587	2.18044	2.32471	2.22107	2.45101	2.85704	2.66343	2.31313	2.52162	2.09449	2.78853	2.20164	3.18898
ENSG00000008130.11	NADK	49.3683	53.1866	54.6276	49.2037	49.8634	49.8484	44.7293	42.3813	45.1618	48.9259	48.9059	49.2734	55.5151	54.8452	49.1042	61.1087	61.7509	62.8584
ENSG00000008226.15	DLEC1	0	0.434176	0.184865	0.124777	0.141156	0.0958622	0.151419	0.0894119	0.128758	0.0942696	0	0.088781	0.3701	0.210135	0.232721	0	0.419361	0.283465
ENSG00000008256.11	CYTH3	70.6902	73.0501	72.2822	78.9838	81.4472	84.7422	79.8585	83.2723	77.7697	60.0498	61.8466	64.3662	67.9134	66.2625	69.4285	71.7848	79.364	77.0316
ENSG00000008277.10	ADAM22	8.69276	9.44333	9.42812	12.5609	12.7394	11.9189	9.7514	9.44786	9.1418	8.86135	7.05858	8.78932	10.3628	12.1178	11.6361	11.7118	10.0647	11.7638
ENSG00000008282.3	SYPL1	112.514	108.978	114.062	104.355	103.82	102.285	107.205	113.196	107.513	115.103	108.82	115.859	112.881	115.294	118.222	101.582	96.5578	97.2994
ENSG00000008283.11	CYB561	52.8946	52.7524	60.266	54.0284	55.1568	54.7693	55.9949	59.2801	55.7843	46.6635	47.2252	52.1144	52.2767	54.3549	53.8362	62.1445	64.3719	66.3308
ENSG00000008294.16	SPAG9	167.213	169.871	163.143	161.544	163.494	162.87	177.736	175.396	163.78	170.628	168.313	159.095	163.122	163.625	181.445	201.013	178.648	178.866
ENSG00000008300.10	CELSR3	29.4406	26.4847	31.6119	27.8252	29.0782	28.7267	19.8965	20.833	20.2472	21.1164	22.6883	23.7933	23.2238	25.8466	29.4004	34.0998	31.0327	31.3938
ENSG00000008311.10	AASS	30.3426	31.2607	32.0741	34.7712	35.5361	33.4559	31.2529	32.9334	29.743	31.7689	29.3267	29.8304	26.4622	26.1968	30.021	26.5309	23.2745	24.0237
ENSG00000008323.11	PLEKHG6	0.0820071	0.108544	0.277298	0	0	0.0958622	0.242271	0.178824	0.57941	0.0942696	0	0.088781	0.0925251	0.14009	0	0	0	0
ENSG00000008324.6	SS18L2	18.3696	22.3601	22.8308	17.4688	16.5506	18.086	16.7167	15.7663	19.0883	17.0628	16.7221	18.4664	16.6545	17.091	16.4456	16.0142	15.6212	14.6693
ENSG00000008382.11	MPND	13.9412	13.0253	14.6968	10.0653	11.2925	9.77795	10.7205	9.65649	10.5259	13.5748	16.6381	15.1815	14.1563	16.1103	12.9548	14.102	16.0405	16.0866
ENSG00000008394.8	MGST1	31.8188	32.2376	32.4438	37.1835	39.312	38.7603	38.4908	38.0895	41.0415	34.0313	33.6123	30.2743	30.7183	29.9792	29.478	37.1273	39.4199	35.8583
ENSG00000008405.7	CRY1	77.9068	84.7729	87.0714	86.9695	86.9523	93.7852	121.559	119.782	124.605	87.388	82.4341	88.3371	82.6249	83.2834	83.9348	62.2241	57.7669	64.2757
ENSG00000008441.12	NFIX	90.1259	81.9508	91.4158	65.8406	68.3549	65.6337	70.7734	62.6182	65.8918	80.6948	86.1315	85.4961	69.7639	69.1343	68.8079	65.2517	71.0816	74.0552
ENSG00000008513.10	ST3GAL1	35.8371	37.2306	31.6119	37.849	37.9005	37.2585	44.487	45.0338	45.87	34.597	37.2256	36.5778	28.5903	29.2087	31.8052	48.9985	48.0168	48.1182
ENSG00000008516.12	MMP25	0.492043	0.325632	0.184865	0.332738	0.38818	0.319541	0.242271	0.357648	0.321894	0.471348	0.168061	0.088781	0.277575	0.210135	0.387869	0.239017	0.524201	0.56693
ENSG00000008517.12	IL32	22.388	24.531	24.4946	24.3315	23.3614	25.02	24.8631	24.9757	24.7215	17.7227	20.5035	21.1299	22.206	24.0254	19.2383	36.0916	39.7344	37.7717
ENSG00000008710.13	PKD1	103.247	99.6434	93.172	94.664	94.2571	89.0241	80.7973	80.1429	81.4393	84.8427	92.6858	84.2531	80.0342	83.0733	82.3833	109.231	111.34	107.292
ENSG00000008735.10	MAPK8IP2	0.984086	0.868352	0.36973	0.582292	0.494047	0.671036	0.302839	0.44706	0.450652	0.565618	0.504184	0.799029	1.4804	0.770494	0.543016	0.956069	1.15324	0.779529
ENSG00000008838.13	MED24	113.498	105.939	112.213	123.903	118.854	120.339	121.62	112.629	126.891	116.8	112.937	118.345	113.158	117.395	114.732	100.786	105.469	104.315
ENSG00000008853.12	RHOBTB2	25.0942	24.9651	24.6795	21.836	21.7734	23.0389	20.2599	21.3397	22.082	31.4861	31.7636	32.9377	28.8678	28.7184	23.9703	16.8109	19.8148	18.4252
ENSG00000008869.7	HEATR5B	36.0831	34.9512	33.6454	36.9755	39.7002	38.3449	27.1646	27.6879	23.9489	40.5359	42.9397	36.8441	34.7894	39.2252	43.9843	43.1824	41.0974	41.315
ENSG00000008952.12	SEC62	124.241	123.197	128.574	139.293	140.662	135.773	147.028	153.103	140.925	111.521	124.533	117.013	113.898	118.516	115.275	114.967	113.123	117.355
ENSG00000008988.5	RPS20	460.962	469.344	461.331	546.523	544.51	528.009	558.071	597.093	588.809	446.272	461.833	485.898	491.308	533.112	499.885	562.646	558.484	571.465
ENSG00000009307.11	CSDE1	666.8	672.865	668.102	703.866	704.511	698.836	747.042	776.811	741.001	690.902	687.203	683.613	678.394	703.251	735.399	741.989	718.889	743.6
ENSG00000009335.13	UBE3C	186.566	192.557	192.629	177.1	181.033	181.084	181.976	182.967	179.553	223.325	219.572	213.252	200.502	203.13	203.631	161.974	163.026	167.599
ENSG00000009413.11	REV3L	64.0476	64.8008	54.9049	66.6308	65.5671	66.113	64.3835	68.3107	62.19	50.34	49.326	46.6988	45.7074	46.0896	61.0505	56.0097	48.1216	49.819
ENSG00000009694.9	TENM1	0.410036	0.651264	0.36973	0.748661	0.846938	0.70299	0.454258	0.774904	0.57941	0.0942696	0.420153	0.532686	0.555151	0.490314	0.465442	0.717052	0.314521	0.354331
ENSG00000009724.12	MASP2	0.164014	0	0.277298	0	0.105867	0	0.0605677	0.059608	0.0965683	0	0.252092	0.088781	0	0	0	0.0796724	0	0
ENSG00000009780.11	FAM76A	7.79068	8.35789	7.30217	6.15566	5.57567	5.65587	7.57097	6.52707	6.01943	8.39	7.56276	7.72394	8.32726	8.47544	9.23127	9.16233	8.80658	9.77954
ENSG00000009790.10	TRAF3IP3	0.246021	0.54272	0.462163	0.831846	0.846938	0.734944	0.635961	0.625884	0.57941	0.565618	0.0840307	0.976591	0.0925251	0.42027	0.62059	0.398362	0.419361	0.637796
ENSG00000009830.7	POMT2	47.2361	44.7201	46.3087	50.5762	49.2988	53.6509	50.6649	50.6668	53.177	45.438	45.7127	46.0773	45.2448	40.7661	43.131	44.2182	43.1942	44.7875
ENSG00000009844.11	VTA1	40.5935	40.5955	41.2249	48.0807	47.8873	49.6247	47.3942	52.0676	47.8013	45.0609	46.7211	40.4841	40.341	35.0925	42.6655	39.9159	38.1618	38.0552
ENSG00000009950.11	MLXIPL	1.80416	2.17088	1.29406	2.07961	2.92899	2.62023	2.15015	2.95059	2.31764	1.03697	2.10077	1.33171	1.1103	0.980629	1.31875	1.59345	2.83068	2.05512
ENSG00000009954.6	BAZ1B	64.3756	67.7315	67.8455	74.0343	73.9306	71.1937	72.3784	75.4935	71.6215	72.7762	70.9219	66.053	58.3834	62.9704	75.2465	58.4795	51.3717	55.3465
ENSG00000010017.9	RANBP9	76.2666	79.997	81.0633	84.2244	88.2932	89.4395	107.205	109.053	106.547	89.839	89.2406	88.4258	87.3437	88.3967	85.8741	70.4304	66.3638	73.8426
ENSG00000010030.9	ETV7	0.902079	0.868352	0.554595	1.20618	0.635203	0.766898	1.05994	0.834511	1.12663	1.03697	0.420153	0.443905	0.555151	0.42027	0.310295	0.557707	0.629041	0.779529
ENSG00000010072.11	SPRTN	22.962	26.8104	28.6541	25.1633	29.0782	28.9824	34.6447	35.0793	34.1852	25.9241	25.2092	24.8587	23.3163	20.8734	22.574	23.5034	22.331	21.0473
ENSG00000010165.15	METTL13	48.7943	47.4338	50.5606	48.8709	46.8639	50.0081	51.5129	44.9146	51.8894	61.4638	62.5188	65.3428	53.9421	55.4055	53.2931	45.5726	43.928	46.7717
ENSG00000010219.9	DYRK4	9.51283	8.57498	8.04163	9.1503	9.77507	9.07496	8.14636	7.62982	8.40145	5.65618	7.47873	8.43419	9.06746	10.2266	7.6798	8.60462	8.17753	9.28348
ENSG00000010244.12	ZNF207	235.935	236.517	220.914	224.848	233.755	225.915	266.074	270.888	264.662	232.657	225.034	236.779	193.748	199.628	203.088	174.403	167.954	171.567
ENSG00000010256.6	UQCRC1	144.415	129.276	145.119	135.05	134.84	138.553	132.038	133.373	141.859	132.072	131.928	145.867	153.684	165.446	141.96	145.163	161.244	164.551
ENSG00000010270.9	STARD3NL	26.7343	28.2215	28.2843	29.2394	29.9957	29.238	29.4965	29.655	28.3589	28.1866	26.6377	26.1904	30.2557	28.5083	27.3835	30.9926	29.6698	32.4567
ENSG00000010278.7	CD9	76.8407	75.5467	91.8779	84.9315	81.2001	85.0298	87.5506	94.121	80.6346	65.8945	65.0398	69.6043	72.2621	69.9048	65.8601	95.4475	95.1949	90.7797
ENSG00000010292.8	NCAPD2	402.491	408.234	410.863	437.8	435.643	437.228	415.01	400.685	445.212	376.607	392.423	366.399	391.844	394.633	402.22	256.704	246.479	258.095
ENSG00000010295.15	IFFO1	1.06609	1.30253	1.75622	1.58051	1.27041	1.72552	1.84732	1.84785	1.54509	0.942696	0.840307	1.15415	1.57293	1.75112	0.930885	1.51378	1.88712	2.55119
ENSG00000010310.4	GIPR	5.41247	4.66739	5.82325	4.20082	3.98766	4.40966	2.33186	2.38432	2.1245	2.63955	2.85704	2.48587	2.77575	3.29211	4.80957	8.12658	7.96785	5.4567
ENSG00000010318.15	PHF7	15.2533	13.568	15.8984	15.1812	16.3035	14.2835	14.6574	15.2298	14.4209	18.0055	16.8902	14.2937	17.6723	17.4412	15.5147	11.4728	11.5324	11.4803
ENSG00000010319.2	SEMA3G	4.42839	5.31866	5.45352	5.11585	5.32865	4.85702	5.69337	5.30511	4.44214	3.39371	4.53766	3.90636	3.14585	3.36216	4.26655	3.90395	3.45973	3.33071
ENSG00000010322.11	NISCH	131.457	129.602	129.683	149.649	149.59	150.536	140.123	140.436	141.344	112.087	111.677	118.611	129.165	129.373	127.531	156.238	165.228	164.339
ENSG00000010327.6	STAB1	0.0820071	0.108544	0.184865	0.0415923	0.0352891	0.127816	0.121135	0.0894119	0.128758	0	0.0840307	0.088781	0.0925251	0	0.0775737	0.239017	0.10484	0.0708663
ENSG00000010361.9	FUZ	2.37821	2.82215	2.86541	2.49554	2.32908	2.17288	2.21072	2.14589	2.15669	3.01663	2.52092	3.55124	2.12808	2.31148	2.55993	2.78853	2.83068	2.90552
ENSG00000010379.11	SLC6A13	0.164014	0.217088	0.184865	0.166369	0.0705781	0.191724	0.0302839	0	0	0.0942696	0.420153	0.355124	0.0925251	0.14009	0.232721	0.0796724	0	0.141733
ENSG00000010404.13	IDS	10.989	12.0484	9.33568	19.59	20.2559	17.9901	20.9867	22.3828	18.4124	9.6155	10.924	10.2098	9.71514	11.2072	12.8772	13.385	12.3711	11.4803
ENSG00000010438.12	PRSS3	0.164014	0.217088	0.462163	0.374331	0.282313	0.319541	0.333122	0.506668	0.450652	0	0.336123	0.266343	0.462626	0.14009	0.232721	0.557707	1.36292	0.850395
ENSG00000010539.7	ZNF200	12.0551	12.9167	14.6043	13.5591	12.4923	12.494	17.8978	17.7036	18.3802	14.2347	15.4616	16.5133	13.7862	12.1178	11.4809	13.5443	14.7825	12.6142
ENSG00000010626.10	LRRC23	0.820071	1.19398	0.924325	2.03802	1.69388	1.75747	1.39306	1.90745	1.48071	0.942696	1.84868	1.50928	1.1103	1.33085	1.39633	2.54952	2.0968	1.62992
ENSG00000010671.11	BTK	0.0820071	0.108544	0.0924325	0.124777	0.105867	0.127816	0.0302839	0.0894119	0.128758	0.0942696	0	0.177562	0.0925251	0.0700449	0.232721	0.0796724	0	0.0708663
ENSG00000010704.14	HFE	16.7295	18.2354	16.5454	16.5121	16.974	15.306	12.7495	12.7561	12.0389	14.5175	16.1339	15.0928	17.8573	18.0015	17.5317	24.3001	20.968	22.0394
ENSG00000010803.12	SCMH1	44.4479	49.8217	44.6449	48.4966	49.1577	50.104	48.4542	49.2064	50.7949	39.0276	40.7549	39.9514	48.3906	46.9301	44.2946	55.213	54.4121	57.1182
ENSG00000010810.13	FYN	35.5091	33.7572	35.4941	35.1455	37.5829	36.3318	32.6157	33.0526	30.6444	22.9075	27.31	24.5923	34.3268	30.1193	30.7192	45.4133	45.6055	50.8111
ENSG00000010818.4	HIVEP2	29.9326	31.8034	30.133	40.3861	40.3001	39.2396	52.5728	54.3327	48.0588	30.6376	31.4275	26.6343	27.7575	28.2981	29.478	36.8086	35.3311	32.9528
ENSG00000011007.8	TCEB3	61.2593	61.7616	60.266	60.6831	58.8269	54.1302	69.5015	72.2747	73.2632	86.1624	95.879	85.5849	68.8387	74.6679	75.7895	61.0291	58.2911	65.6222
ENSG00000011009.6	LYPLA2	47.5641	45.1543	46.4011	53.0718	56.8154	55.0888	54.1475	58.3264	60.6771	40.913	42.5195	41.5495	44.5971	46.79	40.8038	50.353	52.0007	53.008
ENSG00000011021.17	CLCN6	33.6229	36.1452	36.6033	39.0968	39.5943	39.5592	37.976	36.033	38.1767	29.035	28.9066	24.8587	25.0743	26.3369	25.1339	34.8168	30.823	30.2599
ENSG00000011028.9	MRC2	78.3168	65.5606	71.3579	77.528	76.6478	76.9135	71.2882	68.0723	69.6258	70.8908	71.4261	69.8706	83.8278	83.9138	84.0899	130.424	124.34	125.646
ENSG00000011083.4	SLC6A7	0.0820071	0	0.0924325	0.0415923	0.141156	0.15977	0.121135	0.119216	0.193137	0.0942696	0	0	0	0	0	0.0796724	0.10484	0.0708663
ENSG00000011105.7	TSPAN9	37.1492	38.9673	35.2168	37.1835	37.0182	35.1814	36.4921	37.8213	38.2411	33.8428	35.9651	33.1153	25.8145	25.5664	22.8842	28.204	28.6214	29.5512
ENSG00000011114.10	BTBD7	65.1957	65.8862	64.7952	55.7753	60.4502	62.3105	65.1103	69.2645	61.6428	74.6616	73.1067	69.5155	55.9777	54.2148	64.5413	50.2733	46.1297	47.693
ENSG00000011132.7	APBA3	34.525	31.2607	33.7379	34.9375	37.6534	37.9934	28.4971	30.2212	30.8053	26.6783	28.2343	28.9426	33.6791	36.0731	28.6247	38.1631	43.6135	42.0946
ENSG00000011143.12	MKS1	14.0232	14.3278	14.2346	15.1396	14.1862	14.0278	16.0202	14.5145	15.7085	12.8207	19.3271	16.7796	18.5975	18.4218	16.9111	17.8466	16.1454	17.8583
ENSG00000011198.3	ABHD5	29.6866	31.6949	35.6789	37.8906	39.312	40.6136	48.2119	45.5107	48.1876	38.9334	36.4693	40.129	33.6791	35.3727	31.5725	28.204	26.7342	27.7087
ENSG00000011201.6	KAL1	7.38064	9.22624	8.04163	8.44323	8.3988	9.93772	8.54005	9.03061	8.17612	8.76708	8.06695	7.4576	6.10666	7.35472	6.36105	9.95905	9.01626	8.14962
ENSG00000011243.13	AKAP8L	62.7355	69.6853	70.1563	68.5441	73.7541	75.7631	72.1362	81.0668	77.8019	61.3695	62.0146	62.3242	61.8993	64.2312	58.2579	56.3284	64.1622	55.63
ENSG00000011258.11	MBTD1	19.5997	19.3208	19.7806	20.713	20.5382	17.7026	20.5022	21.6675	18.6699	16.6857	18.2347	15.2703	17.3022	17.5813	18.6953	26.1325	22.0164	21.189
ENSG00000011260.9	UTP18	86.4355	86.184	89.752	82.1864	78.7652	76.0827	73.0447	73.7649	75.4199	84.7484	85.8794	87.0941	91.4148	97.9228	93.0885	82.3813	80.2027	85.8899
ENSG00000011275.14	RNF216	58.3891	55.6831	58.2325	59.1858	56.5684	60.8086	66.1097	62.8268	67.7266	62.7836	67.8128	66.053	62.547	60.7289	61.2832	62.2241	61.017	65.3387
ENSG00000011295.11	TTC19	77.0047	76.3065	71.6352	62.3052	64.3673	62.8537	80.9185	80.8582	78.6388	72.8704	71.8462	79.7253	75.3155	70.6753	75.8671	92.2606	93.9368	90.2836
ENSG00000011304.12	PTBP1	572.82	546.736	528.806	566.071	568.966	566.035	577.241	584.695	611.793	598.235	605.273	604.598	592.346	592.23	543.249	398.76	427.853	431.292
ENSG00000011332.15	DPF1	14.2692	13.3509	15.3438	13.8502	15.3507	13.9639	13.3552	14.5145	14.9037	18.2883	17.8985	19.1767	20.1705	20.1029	16.3681	8.20626	5.97589	7.58269
ENSG00000011347.5	SYT7	0.410036	0.54272	0.277298	0.457515	0.247023	0.319541	0.363406	0.119216	0.482842	0.0942696	0.252092	0.088781	0.277575	0.350225	0.0775737	0	0.419361	0.0708663
ENSG00000011376.5	LARS2	55.6829	53.1866	49.9136	56.316	55.2627	55.8877	53.3905	55.197	59.8724	62.595	65.2078	57.7076	54.0347	57.647	57.327	40.0752	39.4199	40.6772
ENSG00000011405.9	PIK3C2A	72.7403	69.9024	66.9211	76.3218	79.7886	75.5075	76.6485	68.9962	67.4047	78.0553	68.8211	69.3379	55.7001	59.328	73.7726	69.8727	65.2106	62.7875
ENSG00000011422.7	PLAUR	117.516	115.925	118.036	119.495	127.676	121.042	163.684	176.648	173.179	133.203	131.424	131.751	131.016	127.412	118.843	142.454	157.889	153.284
ENSG00000011426.6	ANLN	425.043	423.647	404.762	482.179	477.285	456.368	442.447	471.797	425.963	402.437	394.524	392.945	432	438.691	470.872	282.439	257.383	268.016
ENSG00000011451.13	WIZ	66.3438	64.9093	60.913	62.3884	65.8494	67.6148	75.3463	75.0166	77.0293	74.0959	74.3672	73.6882	71.1518	69.6947	62.602	66.6858	68.6703	71.1497
ENSG00000011454.12	RABGAP1	69.132	66.2119	66.9211	70.998	72.6602	71.1617	67.0182	66.5821	62.0613	60.6154	62.3508	59.8384	63.1947	71.796	70.2818	68.7573	65.2106	66.1182
ENSG00000011478.7	QPCTL	26.9804	26.4847	25.7887	22.0439	21.5616	21.5051	18.7457	17.4949	19.9253	23.5674	24.3689	20.8635	27.48	28.4382	25.1339	29.6381	35.7505	36.1418
ENSG00000011485.10	PPP5C	156.306	150.008	148.539	160.505	166.529	170.539	173.739	169.048	179.585	147.155	147.978	149.685	157.755	155.43	142.115	120.704	120.147	122.528
ENSG00000011523.9	CEP68	16.1554	15.6303	13.5876	15.8467	16.0212	15.4338	16.4139	14.8424	14.8071	15.1774	13.697	14.9152	13.2311	16.8808	14.4287	18.1653	18.1374	17.7166
ENSG00000011566.10	MAP4K3	37.5593	36.5793	36.6033	42.9648	41.147	41.764	49.5444	47.9844	46.0953	41.8557	42.6876	43.5027	36.9175	38.1044	42.2777	38.3224	34.0731	35.5749
ENSG00000011590.9	ZBTB32	0	0	0.0924325	0.0415923	0.176445	0.0319541	0.121135	0.0894119	0.0965683	0.0942696	0.168061	0	0.18505	0	0.0775737	0.0796724	0	0.141733
ENSG00000011638.6	TMEM159	13.2852	15.7389	14.0497	9.31667	8.78698	8.59565	6.26876	5.87138	6.05162	7.63584	9.74756	8.43419	14.2489	13.1684	14.2736	24.7781	24.6374	23.5985
ENSG00000012048.15	BRCA1	69.6241	61.5445	63.1314	68.8768	63.2027	61.0643	53.4813	55.5844	54.0461	78.0553	81.4257	86.2951	67.0807	68.9242	75.4792	64.216	59.5492	58.4647
ENSG00000012061.11	ERCC1	99.3927	96.17	108.793	99.4472	107.773	111.52	119.5	117.994	126.247	88.4249	101.257	97.1264	88.6391	90.0778	77.9616	106.841	109.977	118.205
ENSG00000012124.10	CD22	15.4994	17.2585	13.9573	16.1378	16.3388	15.338	21.3501	21.28	22.1785	15.6488	15.7978	15.1815	16.4695	14.4993	15.3596	26.0529	23.9036	24.8032
ENSG00000012171.13	SEMA3B	4.42839	4.45031	4.62163	5.28222	5.43452	5.14461	4.54258	4.56001	4.60309	2.73382	2.85704	3.90636	4.07111	3.99256	4.18898	6.13477	5.24201	4.25198
ENSG00000012174.7	MBTPS2	44.1198	40.1613	37.1579	41.5923	40.5824	37.6419	39.9747	41.7852	41.6853	52.2254	52.5192	51.2266	51.3514	49.5918	50.2678	46.688	41.4119	41.5985
ENSG00000012211.8	PRICKLE3	4.92043	5.86138	5.17622	6.4884	6.21088	6.71036	4.17917	4.26197	3.92711	6.03326	5.04184	3.55124	3.51595	5.74368	6.12832	6.0551	7.33881	6.37796
ENSG00000012223.8	LTF	0.492043	0.325632	0.924325	0.291146	0.529336	0.447357	0.39369	0.0894119	0.547221	0.565618	0.252092	0.266343	0.3701	0.350225	0.0775737	0.31869	0.314521	0.425198
ENSG00000012232.4	EXTL3	107.347	103.985	109.717	103.648	99.5504	98.3866	104.237	103.688	104.036	112.181	109.828	106.448	99.0944	103.106	101.854	88.7551	89.3238	94.2521
ENSG00000012660.9	ELOVL5	308.347	307.939	312.422	319.138	316.543	318.327	340.784	358.095	323.085	311.844	314.947	323.163	308.756	301.824	308.433	285.705	278.246	282.969
ENSG00000012822.11	CALCOCO1	35.0171	35.711	36.5108	44.3374	47.6755	47.4518	38.945	36.4205	36.2453	28.3752	28.6545	31.6948	35.067	33.6216	38.2438	48.0425	47.912	48.9686
ENSG00000012963.9	UBR7	87.2556	93.9991	91.8779	110.719	109.255	109.954	119.742	128.604	130.11	111.05	115.878	111.953	98.0766	111.582	113.335	61.5071	62.4848	65.3387
ENSG00000012983.7	MAP4K5	78.6449	74.6783	76.5341	93.4995	91.5751	91.3887	108.325	108.725	104.616	71.7392	71.5101	76.4404	74.1126	73.7573	80.5991	86.1259	82.0899	81.6379
ENSG00000013275.3	PSMC4	102.755	106.482	106.482	116.791	119.065	119.348	125.769	128.306	142.535	112.181	113.021	108.402	114.916	118.026	114.421	98.4751	94.6707	105.662
ENSG00000013288.4	MAN2B2	76.8407	74.4612	79.2147	77.6112	80.0709	75.6353	82.6144	79.5766	80.8277	78.3381	90.9212	80.9682	87.1587	91.3386	86.8826	85.4885	88.9045	89.1497
ENSG00000013297.6	CLDN11	0.246021	0.108544	0.277298	0	0.247023	0.127816	0.0908516	0.29804	0.0643789	0.377079	0.336123	0.266343	0.277575	0.14009	0.155147	0.159345	0.20968	0.212599
ENSG00000013306.11	SLC25A39	104.805	101.163	112.398	124.028	131.663	127.784	130.342	126.965	138.415	115.103	116.298	116.569	128.98	127.762	111.396	127.237	138.704	139.323
ENSG00000013364.14	MVP	138.264	133.509	133.38	126.773	118.924	122.32	116.744	114.835	118.972	134.051	134.533	132.372	142.951	137.778	126.135	155.999	165.228	159.803
ENSG00000013374.11	NUB1	80.121	76.7406	85.5925	87.5102	90.0577	89.8229	83.0081	87.1468	80.2161	70.7965	70.7538	68.5389	81.6997	79.0107	81.4524	88.8347	93.7271	92.1261
ENSG00000013375.11	PGM3	78.6449	80.8653	82.0801	80.5643	79.7886	82.4415	84.8554	88.2198	82.1153	74.0017	74.1151	72.978	68.5611	68.0136	74.2381	82.0626	73.9123	76.7482
ENSG00000013392.6	RWDD2A	5.08444	5.21011	7.20974	6.03088	6.91666	6.6145	5.87507	6.16942	6.01943	4.3364	4.87378	4.43905	6.01413	4.06261	5.43016	7.25019	9.33078	8.64568
ENSG00000013441.11	CLK1	53.9607	52.9695	59.1568	61.0159	64.4025	65.2183	93.9708	106.579	96.2143	74.6616	78.9888	81.057	89.5643	89.5875	93.7866	85.2495	80.4124	76.6064
ENSG00000013503.5	POLR3B	21.8139	20.949	20.7049	22.0439	23.679	23.4543	25.7413	27.4495	26.7172	27.7153	29.6628	31.9611	22.6687	27.1774	25.5218	21.9099	19.2906	24.2363
ENSG00000013523.5	ANGEL1	14.7613	15.0876	16.453	17.0528	18.4915	16.9037	15.6568	14.3357	15.4831	22.9075	22.1841	18.2889	18.5975	18.4919	20.557	17.3686	18.6616	18.9922
ENSG00000013561.13	RNF14	58.5531	57.5283	60.8206	59.8929	57.2389	58.7636	67.5936	67.3868	65.7952	70.3251	67.8128	74.4872	71.0593	70.6753	69.8939	73.458	71.0816	72.0001
ENSG00000013563.9	DNASE1L1	6.15054	6.83828	6.56271	6.90432	9.17516	7.92461	8.35835	6.88472	7.59671	6.97595	5.54603	5.5932	6.93938	4.8331	6.36105	9.64036	8.49205	9.07088
ENSG00000013573.12	DDX11	64.7036	63.1726	63.4087	76.8625	76.7184	79.7893	74.9223	72.5131	78.6388	59.0128	57.0568	52.292	55.7001	60.3787	60.3524	55.93	57.6621	53.008
ENSG00000013583.4	HEBP1	39.3634	38.5331	40.4854	37.2251	34.1951	34.1909	32.7369	32.1883	34.829	34.5027	36.8895	36.1339	42.8391	39.2952	37.7008	42.4654	39.1054	41.9528
ENSG00000013588.5	GPRC5A	127.275	129.276	129.128	94.9552	97.9272	99.7606	71.3488	70.9633	72.9091	113.972	112.601	114.971	140.361	133.996	141.96	111.143	115.953	111.473
ENSG00000013619.9	MAMLD1	13.7772	16.3902	14.6968	16.6369	17.5034	19.3642	12.7495	11.9216	13.1011	9.04989	9.91562	7.99029	10.8254	11.5574	12.7221	13.3053	14.3631	12.1181
ENSG00000013810.14	TACC3	218.385	211.118	216.847	218.318	214.593	220.739	218.316	222.725	230.541	211.164	214.446	210.677	214.566	217.139	197.735	145.561	144.784	151.937
ENSG00000014123.9	UFL1	23.208	21.9259	23.8476	29.6137	29.1841	24.381	31.6769	33.6487	30.3868	31.9574	30.6712	30.5407	28.7753	29.2087	29.2453	29.7975	29.1456	25.8662
ENSG00000014138.4	POLA2	39.9375	38.6417	36.973	33.357	36.7712	36.6833	35.6441	32.2181	36.4063	43.4583	40.9229	42.3485	36.5474	38.8049	38.8644	27.8853	29.7746	29.4095
ENSG00000014164.6	ZC3H3	39.4454	38.8588	35.6789	36.6844	34.8656	37.2265	35.735	34.4236	41.5566	39.9703	42.8557	41.5495	41.7288	39.4353	36.8475	37.6054	46.8636	40.252
ENSG00000014216.11	CAPN1	160.734	147.403	151.404	142.495	147.438	145.295	131.826	129.618	140.764	136.22	137.642	133.349	145.912	145.133	140.253	160.54	162.397	160.937
ENSG00000014641.13	MDH1	143.266	145.015	147.8	150.356	151.178	147.149	144	146.814	155.893	134.334	137.474	147.11	152.481	158.091	148.399	133.133	135.244	137.977
ENSG00000014824.9	SLC30A9	69.9521	66.1033	69.4168	72.4954	68.6725	70.0114	66.5034	67.357	63.8961	70.985	64.3675	69.3379	65.6003	70.7454	69.8164	71.7052	65.0009	64.134
ENSG00000014914.15	MTMR11	12.3011	16.0645	14.6968	19.7979	20.7147	20.9619	14.2334	14.6934	15.0647	12.3493	9.15934	11.0976	13.6937	13.5187	17.7644	24.2204	27.8875	24.1654
ENSG00000014919.8	COX15	46.9901	46.5654	42.4265	43.7551	42.3822	40.6136	39.369	36.8973	39.3677	55.3363	56.7207	57.8852	53.2945	56.6663	57.87	56.8861	56.2992	52.2284
ENSG00000015133.14	CCDC88C	50.5164	49.9303	49.0817	52.4063	53.4276	53.7787	39.2479	40.1162	36.5672	38.9334	38.9062	34.5358	45.985	46.2997	45.9236	52.9821	50.4281	47.3387
ENSG00000015153.10	YAF2	10.1689	11.5057	11.0919	8.52642	9.38689	9.84186	10.4479	10.7592	9.39932	11.2181	12.2685	12.5181	9.80766	7.00449	10.007	10.0387	9.85498	10.5591
ENSG00000015171.14	ZMYND11	103.985	105.83	95.8525	123.155	120.547	118.198	131.371	141.122	129.723	117.837	125.878	120.565	117.784	114.874	121.713	93.8541	89.4287	96.2364
ENSG00000015285.6	WAS	0.738064	0.868352	0.924325	1.28936	1.48214	1.24621	1.30221	1.19216	1.31977	0.282809	1.0924	1.15415	1.20283	0.980629	1.70662	1.75279	1.5726	1.41733
ENSG00000015475.14	BID	23.7001	23.9882	22.2762	22.2103	23.2555	23.2626	20.6839	22.0848	22.5004	17.6284	21.0917	21.0411	21.0957	24.2355	18.6177	22.1489	21.8068	24.3071
ENSG00000015479.13	MATR3	418.072	423.973	419.921	416.879	405.718	401.886	440.57	471.678	438.485	453.625	456.539	454.115	468.177	471.823	499.73	392.466	367.884	379.914
ENSG00000015520.10	NPC1L1	0.0820071	0.325632	0.0924325	0.0831846	0.0352891	0.0319541	0.0908516	0.14902	0.0643789	0.188539	0	0.088781	0.0925251	0.0700449	0.155147	0.557707	0.419361	0.354331
ENSG00000015532.5	XYLT2	35.2631	34.2999	34.3849	35.9357	33.3835	34.6702	19.5028	18.5679	18.2192	35.7282	36.2172	36.1339	36.0848	39.7855	33.4343	45.0946	45.6055	42.8032
ENSG00000015568.8	RGPD5	0.57405	0.434176	0.554595	0.582292	0.599914	0.575173	0.78738	0.536472	0.643789	0.471348	0.504184	0.976591	0.18505	0.42027	0.62059	0.637379	1.0484	0.56693
ENSG00000015676.13	NUDCD3	124.405	122.112	121.826	124.444	123.688	115.897	118.682	114.567	121.515	119.44	116.467	122.695	127.037	128.673	121.868	131.38	134.3	137.622
ENSG00000016391.6	CHDH	1.39412	0.759808	0.36973	0.91503	0.74107	0.798852	0.726813	0.685492	0.675978	0.282809	0.840307	0.443905	0.925251	0.560359	1.39633	0.239017	0.314521	0.425198
ENSG00000016402.8	IL20RA	0.246021	0.217088	0.184865	0.124777	0.105867	0.191724	0.363406	0.14902	0.160947	0.0942696	0.0840307	0.088781	0.277575	0.490314	0.155147	0	0.20968	0.141733
ENSG00000016864.12	GLT8D1	61.9974	57.2027	60.3584	67.6707	67.6844	66.8479	64.8378	62.9162	65.4733	57.9758	63.107	63.7447	60.9741	65.8422	65.7049	63.8176	66.0493	65.9056
ENSG00000017260.15	ATP2C1	106.117	110.281	106.297	107.308	103.397	103.148	99.3614	97.7869	96.504	103.602	108.316	102.986	108.995	116.835	114.654	125.086	121.719	118.063
ENSG00000017373.11	SRCIN1	0.902079	0.434176	0.36973	0.582292	0.811648	0.766898	0.363406	0.566276	0.57941	0.377079	0.168061	0.621467	0.555151	0.490314	0.465442	0.637379	1.15324	0.921261
ENSG00000017483.10	SLC38A5	0.0820071	0.108544	0.277298	0.0415923	0.211734	0.0319541	0.121135	0.119216	0.0643789	0	0.0840307	0.088781	0.3701	0.42027	0.155147	0.31869	0.10484	0.212599
ENSG00000017621.11	MAGIX	0	0.108544	0	0.0831846	0.0705781	0.0958622	0.0302839	0.059608	0.0643789	0.0942696	0	0	0	0	0.232721	0.0796724	0.20968	0.0708663
ENSG00000017797.7	RALBP1	169.345	162.599	172.017	166.951	162.471	166.417	147.937	150.033	142.953	141.687	146.718	135.657	160.439	168.038	161.353	148.748	148.139	149.032
ENSG00000018189.8	RUFY3	23.6181	22.5772	22.0914	24.3315	24.2083	24.1253	22.3495	21.6377	19.2493	23.0018	27.0579	24.0596	21.1883	27.3175	26.0648	29.7178	26.1052	28.7717
ENSG00000018236.10	CNTN1	0.656057	0.54272	0.554595	0.582292	0.882227	0.734944	0.726813	0.774904	0.836926	0	0.336123	0.266343	0.462626	0.490314	0.543016	0.717052	0.733881	0.708663
ENSG00000018408.10	WWTR1	84.5494	80.5397	80.139	87.9261	85.3995	84.0392	84.3406	83.481	79.4757	73.3418	73.863	71.1136	69.949	66.6828	70.98	77.1229	73.9123	74.9765
ENSG00000018510.8	AGPS	114.728	124.391	113.692	113.88	112.007	109.603	113.716	113.255	108.317	115.763	109.744	104.406	112.14	115.644	121.48	101.503	97.082	96.0946
ENSG00000018610.9	CXorf56	30.0966	32.7803	34.8471	27.9916	27.5608	26.1065	36.7949	32.7844	34.0242	34.7855	35.8811	40.3953	33.5866	32.781	35.7615	32.586	29.4601	34.1575
ENSG00000018699.7	TTC27	38.7074	37.6648	40.8552	40.802	37.8299	36.7791	40.8529	45.9577	43.2304	46.4749	49.5781	42.171	42.284	52.0434	47.2424	41.2703	42.67	40.1812
ENSG00000018869.12	ZNF582	0.738064	1.7367	1.29406	0.998215	1.27041	0.926668	1.75646	1.16236	1.73823	1.22551	1.0924	1.33171	1.1103	1.05067	1.4739	1.11541	0.419361	0.283465
ENSG00000019102.7	VSIG2	1.06609	0.651264	1.29406	0.623884	0.811648	0.766898	0.757097	0.715296	0.482842	0.282809	0.924338	0.355124	0.740201	0.910584	0.62059	1.19509	1.36292	1.77166
ENSG00000019144.12	PHLDB1	38.9534	34.2999	39.4687	46.9161	47.1815	47.8672	56.2371	52.3358	54.1748	39.499	42.5195	38.7085	44.042	42.027	44.217	38.8005	39.8393	36.4253
ENSG00000019186.5	CYP24A1	7.54466	7.381	8.68866	9.89896	8.68111	9.58622	10.4782	9.29884	9.68902	16.4972	15.2936	14.9152	13.2311	11.6975	11.2482	5.01936	4.61297	4.88977
ENSG00000019485.8	PRDM11	7.05261	6.18701	7.30217	6.82114	6.42261	6.00737	6.42018	5.36472	5.34345	7.16449	6.13424	7.10248	9.90019	8.75562	7.99009	9.00298	8.28237	7.79529
ENSG00000019549.4	SNAI2	39.6095	42.2236	43.7206	48.9541	50.2516	50.2638	75.7399	81.3053	76.289	37.048	40.6709	37.5543	35.067	31.9405	28.0817	25.7342	29.6698	29.3386
ENSG00000019582.10	CD74	96.5224	93.7821	96.592	115.335	117.936	114.811	132.946	136.413	141.344	114.066	120.08	108.934	134.532	132.945	124.428	173.606	170.365	166.819
ENSG00000019995.6	ZRANB1	32.6388	28.5471	34.0152	31.6101	31.5837	31.3789	32.0403	33.0824	30.8053	30.7319	29.5788	29.9192	31.181	35.0225	33.9773	33.3827	34.7021	31.4646
ENSG00000020129.11	NCDN	39.0354	34.4085	37.8049	38.6808	38.5709	42.1474	46.0012	47.0009	49.4108	46.9463	45.0404	45.3671	36.825	40.486	37.3905	38.2428	33.1295	38.3386
ENSG00000020181.13	GPR124	2.70624	2.49651	4.62163	3.7849	3.45833	3.45104	2.51356	2.62275	2.96143	3.20517	2.77301	2.48587	4.99636	3.15202	4.65442	5.73641	5.66137	6.23623
ENSG00000020256.15	ZFP64	20.1738	20.2977	19.6881	20.7961	21.4558	21.1856	13.1432	13.4416	12.4573	20.8336	16.386	18.7328	22.206	22.0642	21.2552	26.8496	26.4197	26.4331
ENSG00000020426.6	MNAT1	36.9032	35.3854	34.6622	39.5127	37.9357	39.1438	42.9425	39.9969	39.2711	33.0886	34.1165	35.7787	31.5511	35.0225	34.9082	37.207	36.1699	35.0079
ENSG00000020577.9	SAMD4A	102.837	105.505	103.709	108.39	115.678	112.99	132.128	134.535	126.794	95.778	88.3163	90.5566	90.397	90.428	100.691	105.008	106.727	104.032
ENSG00000020922.8	MRE11A	59.1272	61.3274	54.9973	62.0973	59.8503	61.1601	61.022	62.2903	56.7178	52.791	53.8637	55.6657	52.6468	56.9465	62.4468	50.592	48.0168	40.6064
ENSG00000021300.9	PLEKHB1	6.47856	6.18701	4.89892	6.52999	7.26955	7.15771	9.02459	7.74904	7.88641	6.97595	5.46199	6.21467	7.30948	7.42476	7.29193	10.6761	11.0082	10.3465
ENSG00000021355.8	SERPINB1	50.5984	49.8217	46.586	46.209	44.8877	43.5215	44.1842	49.6534	46.9	39.9703	41.5112	42.5261	43.8569	44.3384	43.7516	70.9084	61.8557	63.1418
ENSG00000021461.12	CYP3A43	0.164014	0.108544	0	0	0.0352891	0.127816	0.0302839	0.059608	0.0321894	0	0	0.088781	0	0	0.0775737	0.159345	0	0.0708663
ENSG00000021488.8	SLC7A9	0.328029	0.108544	0.277298	0.291146	0.38818	0.319541	0.0908516	0.238432	0.0643789	0.471348	0.168061	0.443905	0.925251	0.630404	0.543016	0.876396	0.629041	0.708663
ENSG00000021574.7	SPAST	22.716	18.9952	18.9487	16.221	17.9621	18.4695	13.2946	13.2926	12.1998	19.8909	18.3187	18.7328	18.4125	18.1416	19.1607	17.1296	14.2583	14.7402
ENSG00000021762.15	OSBPL5	24.6021	21.6003	23.2006	21.836	22.6556	21.4731	18.8668	17.4353	20.1184	15.9316	17.4784	16.5133	22.7612	19.9628	23.5048	28.3634	29.1456	32.1024
ENSG00000021776.6	AQR	71.4282	74.4612	70.9882	81.7288	84.0938	81.6107	94.8188	96.8033	95.2486	84.5599	81.4257	74.0433	69.2088	76.6291	79.6682	69.076	61.4363	64.4883
ENSG00000021826.10	CPS1	14.2692	12.374	13.7724	13.5175	12.0336	13.1012	8.69147	9.29884	9.68902	10.7467	10.5038	10.3874	15.5442	13.3786	13.8081	13.5443	13.2099	12.9685
ENSG00000022267.12	FHL1	29.0305	31.912	34.0152	33.7729	34.6891	40.5497	34.4328	37.1358	32.801	27.7153	24.2849	25.924	27.3874	29.7691	27.2284	52.6635	53.5733	57.9686
ENSG00000022277.8	RTFDC1	109.726	115.274	111.474	104.313	99.0211	98.1949	115.624	115.073	115.174	115.952	118.147	129.176	127.777	130.354	117.136	120.226	122.348	124.441
ENSG00000022567.5	SLC45A4	15.8274	17.4756	15.6211	14.5573	15.5978	15.0823	13.6883	12.4879	11.7491	19.8909	18.4868	20.2421	17.0246	21.0835	16.7559	18.6433	17.8228	18.567
ENSG00000022840.11	RNF10	167.377	168.46	172.572	146.114	150.331	154.21	131.765	123.865	128.983	131.506	139.491	128.644	151.464	148.285	144.287	165.161	169.002	178.654
ENSG00000022976.11	ZNF839	28.4565	26.3762	27.36	27.7836	25.761	24.9242	26.2561	24.32	25.4297	34.0313	30.9233	33.1153	28.6828	31.24	30.4865	33.7014	28.0972	31.6772
ENSG00000023041.7	ZDHHC6	42.2337	41.1382	42.2417	48.6214	49.0871	48.4104	45.9103	48.4911	47.737	37.3308	36.7214	36.1339	42.284	41.1164	35.8391	41.4296	39.7344	39.9686
ENSG00000023171.10	GRAMD1B	0.246021	0.325632	0.184865	0.0831846	0.211734	0.15977	0.151419	0.0894119	0.225326	0.282809	0.672246	0.621467	0.277575	0.630404	0.155147	0.557707	0.20968	0.283465
ENSG00000023191.12	RNH1	128.259	125.477	129.221	139.916	139.215	138.361	137.61	135.549	154.059	136.125	134.953	131.396	150.723	146.324	129.626	137.754	146.462	150.945
ENSG00000023228.9	NDUFS1	127.275	120.484	120.624	106.684	107.632	101.997	100.452	102.466	96.9868	117.366	122.097	116.392	101.963	109.41	112.016	100.069	93.6223	93.4726
ENSG00000023287.8	RB1CC1	82.6632	82.1678	81.1557	82.6855	80.3532	79.5657	70.6523	70.2778	64.7974	70.3251	72.0143	69.3379	76.9809	74.3177	84.7881	92.42	79.2592	77.5277
ENSG00000023318.7	ERP44	58.8811	58.9394	61.3752	71.8299	67.0492	69.596	70.9248	77.3413	72.2653	61.3695	62.939	64.7213	65.7854	65.6321	66.3255	66.3671	73.2833	65.197
ENSG00000023330.10	ALAS1	92.258	84.3387	91.5082	95.787	105.056	104.426	64.7772	62.797	68.1773	91.1587	94.6186	95.262	147.948	142.261	144.985	152.254	156.212	154.701
ENSG00000023445.9	BIRC3	55.3548	54.8147	55.7368	67.0468	64.826	69.1167	72.1664	63.3037	55.3015	39.8761	38.318	39.0636	80.867	77.2595	79.8234	79.5927	74.7511	66.9686
ENSG00000023516.7	AKAP11	127.521	132.749	108.516	134.052	130.852	121.298	151.056	145.563	131.494	153.188	153.44	144.269	117.784	124.19	155.303	125.962	112.389	114.378
ENSG00000023572.4	GLRX2	10.5789	11.5057	12.2935	12.1449	11.5042	12.3982	12.8706	11.862	13.2942	11.878	9.99965	13.6723	12.0283	13.9389	12.0239	9.87938	11.9518	10.2047
ENSG00000023608.4	SNAPC1	86.5175	92.9137	95.1131	90.4632	91.9633	95.0953	124.194	129.826	120.936	91.5358	96.5513	108.579	97.0589	98.4832	97.9756	88.4364	89.219	86.8112
ENSG00000023697.8	DERA	29.1945	28.7642	31.8892	28.158	28.0195	28.3433	29.981	32.2777	29.9684	32.4288	29.5788	34.1807	33.7717	35.0225	30.0986	29.7975	27.4681	25.7953
ENSG00000023734.6	STRAP	127.439	131.664	127.002	126.856	120.547	123.63	131.735	135.608	131.719	134.9	147.642	143.292	134.624	138.339	136.685	118.871	123.082	130.394
ENSG00000023839.6	ABCC2	4.26437	4.55885	5.45352	3.7849	5.11691	4.79311	5.72365	5.09648	5.15031	7.54157	6.38633	6.03711	5.73656	5.74368	6.98164	6.21445	5.13717	6.73229
ENSG00000023892.9	DEF6	80.449	77.2834	76.1644	92.0853	87.9756	85.6689	80.3128	86.9978	86.654	81.826	82.3501	81.6785	100.205	103.596	90.451	97.1207	87.7512	92.197
ENSG00000023902.9	PLEKHO1	6.15054	7.92372	8.87352	8.15209	9.31631	9.42645	7.17728	6.7357	6.92073	6.69314	7.14261	6.65857	9.25251	10.1565	9.07613	7.56888	6.91945	7.08663
ENSG00000023909.5	GCLM	94.0622	90.5257	91.6931	93.0004	88.1168	91.8999	125.557	135.012	121.032	163.464	154.869	143.204	99.7421	91.1284	101.311	84.9308	87.6464	91.5592
ENSG00000024048.6	UBR2	114.646	116.359	109.625	105.686	107.738	104.554	80.5551	76.8943	77.0293	113.501	106.383	118.167	105.571	111.161	124.118	120.465	115.324	118.914
ENSG00000024422.7	EHD2	133.262	126.779	134.582	129.643	130.534	135.965	105.721	96.1476	111.021	89.1791	89.4087	88.9585	134.254	129.233	120.782	163.727	179.172	175.111
ENSG00000024526.12	DEPDC1	74.2165	78.1517	71.8201	78.2351	75.448	72.2162	82.1601	79.1594	78.3491	80.8833	79.493	76.1741	76.5183	76.419	79.9785	49.1579	46.0248	45.567
ENSG00000024862.12	CCDC28A	11.317	10.4202	10.7222	11.3131	12.9864	12.0786	10.5085	10.491	9.91435	9.70977	9.07531	10.3874	10.5479	11.4173	11.1706	14.9784	15.6212	15.1654
ENSG00000025039.10	RRAGD	13.2032	15.1962	13.68	12.2697	11.7865	11.4715	10.5994	10.1334	10.4294	15.366	12.9407	15.3591	16.3769	14.4293	16.0578	19.5197	19.6051	18.567
ENSG00000025156.8	HSF2	22.0599	26.3762	28.2843	31.111	28.5841	31.1872	28.8	34.513	30.2259	23.2846	22.6883	25.8353	29.7931	28.2981	28.6247	21.5912	22.96	22.3937
ENSG00000025293.11	PHF20	63.9656	69.1426	65.9968	64.884	67.0139	60.7447	47.0914	49.8919	46.0953	64.3862	58.8215	58.1515	69.6714	68.4339	76.255	76.8042	70.5574	69.6615
ENSG00000025423.7	HSD17B6	1.06609	0.54272	0.36973	0.831846	0.529336	0.543219	0.484542	0.625884	0.772547	0.565618	0.840307	0.621467	0.647676	0.630404	0.930885	0.557707	0.524201	0.354331
ENSG00000025434.14	NR1H3	10.8249	8.79207	11.0919	11.1883	9.84565	8.94714	7.99494	9.20943	8.49801	11.0295	8.99128	9.85469	10.7329	11.3473	10.4725	17.1296	12.476	16.3701
ENSG00000025708.8	TYMP	0	0.108544	0.36973	0.249554	0.352891	0.287587	0.211987	0.208628	0.160947	0.188539	0.168061	0.355124	0.277575	0.42027	0.853311	1.11541	1.0484	0.992128
ENSG00000025770.14	NCAPH2	62.3254	54.8147	59.5265	50.2851	50.6045	51.0946	58.3267	58.4456	63.9282	57.5987	55.3762	57.7076	58.3834	56.5963	50.6556	43.2621	45.3958	47.1969
ENSG00000025772.7	TOMM34	94.5542	96.17	95.3904	121.699	124.535	122.736	132.522	139.751	146.204	111.992	122.769	119.588	130.831	134.136	123.109	108.992	117.002	110.764
ENSG00000025796.9	SEC63	92.7501	95.0846	94.0039	92.626	96.0921	94.9356	94.0011	98.4127	92.9309	85.5968	91.2573	86.3839	83.2726	89.5174	91.6921	104.371	102.324	99.638
ENSG00000025800.9	KPNA6	98.3266	98.8836	100.012	70.8317	73.4013	71.3215	70.5311	68.579	69.6902	108.033	106.047	99.9674	95.7635	95.6814	100.303	87.1616	85.3399	87.945
ENSG00000026025.9	VIM	3770.03	3552.76	3564.38	3602.72	3486.63	3438.1	3451.39	3586.4	3641.4	3336.39	3448.7	3470	3861.81	3993.12	3672.42	4318.72	4398.47	4390.45
ENSG00000026036.16	RTEL1-TNFRSF6B	13.8592	13.8936	14.6043	9.39986	9.06929	8.81933	9.93311	7.68943	10.4294	18.9482	19.8312	18.1113	13.2311	11.9076	12.1015	9.87938	7.02429	8.92915
ENSG00000026103.15	FAS	6.39656	5.75283	5.54595	6.9875	7.4107	7.66898	6.5716	7.12315	7.40357	6.03326	7.98292	5.85954	6.84686	8.68557	6.12832	4.70067	5.76621	6.5197
ENSG00000026297.11	RNASET2	13.3672	12.374	9.05839	9.89896	10.7985	10.9283	9.66055	10.7592	9.91435	11.5952	14.0331	14.0274	17.5798	15.7601	14.2736	20.7945	19.1858	18.7087
ENSG00000026508.12	CD44	668.358	641.387	629.465	607.705	619.923	592.652	656.039	703.374	683.414	764.904	762.41	711.491	766.386	794.169	819.334	778.16	761.978	746.718
ENSG00000026652.9	AGPAT4	19.1897	17.4756	20.6125	20.4634	20.75	20.9299	19.7148	17.793	16.6419	15.2717	15.6297	17.3123	16.6545	17.6513	17.0662	19.4401	18.1374	19.4174
ENSG00000026950.12	BTN3A1	24.8482	22.0344	23.8476	28.6155	28.443	25.5952	20.593	20.9224	20.5047	18.8539	15.4616	18.5552	21.3733	22.6946	22.2637	40.2346	36.3795	35.4331
ENSG00000027001.7	MIPEP	16.7295	16.6072	17.6546	17.7183	17.3622	16.9037	16.6864	16.4518	17.5111	17.0628	18.1506	17.1347	19.0602	17.6513	19.0056	16.1735	15.6212	16.441
ENSG00000027075.9	PRKCH	3.11627	3.90759	3.6973	3.86808	3.59948	3.06759	3.99747	4.41099	3.70179	2.92236	3.86541	3.37368	2.77575	2.31148	2.40479	2.70886	3.87909	3.61418
ENSG00000027697.8	IFNGR1	21.4039	23.2284	23.1081	24.9554	24.5612	24.0614	24.6813	25.542	25.9769	21.682	22.5202	23.8821	21.5584	24.3756	24.1254	26.6106	23.7987	24.0945
ENSG00000027847.9	B4GALT7	19.2717	19.5379	20.52	20.297	21.0323	20.6743	24.1362	24.1412	26.4597	24.7929	27.9822	26.1904	25.4444	25.9166	25.4442	26.4512	26.7342	24.6615
ENSG00000027869.7	SH2D2A	5.49448	4.55885	7.3946	5.19904	6.10501	5.20852	5.87507	4.61962	4.73185	3.67652	3.52929	3.55124	3.51595	2.87184	2.71508	7.40953	8.28237	6.0945
ENSG00000028116.12	VRK2	18.6976	19.5379	17.1924	23.2917	25.1611	22.7194	23.9848	22.8298	22.7901	20.5508	24.705	22.0177	23.5014	21.4337	24.9012	19.5994	16.4599	17.8583
ENSG00000028137.12	TNFRSF1B	18.2056	19.1038	21.2595	17.0112	19.162	17.8304	14.294	13.0243	14.9359	16.2144	14.5373	17.3123	16.4695	15.4099	17.2989	24.2204	26.3149	25.441
ENSG00000028203.13	VEZT	69.378	70.5536	68.7698	80.3147	83.8468	83.0806	80.3128	83.2425	78.156	69.8538	67.9808	65.4316	69.5789	75.6485	77.341	84.3731	77.1624	80.008
ENSG00000028277.16	POU2F2	71.5922	67.7315	74.593	61.9309	69.3077	67.8385	41.822	43.9013	41.0737	37.6136	42.3515	39.1524	70.134	67.033	65.3171	146.836	154.849	147.473
ENSG00000028310.13	BRD9	71.4282	70.6622	65.9044	70.5405	70.684	68.0941	83.0686	82.0802	85.7527	77.4896	82.6022	79.5477	72.0771	70.3251	68.2649	62.1445	59.9686	66.3308
ENSG00000028528.10	SNX1	100.377	103.66	104.079	109.554	112.713	114.971	104.843	104.135	105.549	87.5765	85.0391	87.0941	94.0055	91.7588	93.5539	102.698	93.832	96.3781
ENSG00000028839.5	TBPL1	13.6132	12.374	13.1254	16.9281	17.574	16.68	18.1703	18.8957	18.7986	12.8207	14.4533	15.2703	15.7293	14.2892	14.5063	14.7394	12.7905	13.1811
ENSG00000029153.10	ARNTL2	72.4123	80.1055	77.4584	48.663	47.7814	50.9668	51.9368	50.6072	48.928	67.8741	68.9052	71.9126	61.6217	55.8258	62.4468	53.6195	48.1216	48.1182
ENSG00000029363.11	BCLAF1	207.642	203.954	197.713	228.882	232.202	223.679	318.889	330.914	293.825	240.105	232.765	228.167	223.633	222.533	237.531	146.916	131.889	137.268
ENSG00000029364.7	SLC39A9	115.056	113.971	117.389	90.0473	91.8574	94.8078	105.146	108.188	101.912	121.042	117.559	117.368	99.9271	108.219	112.404	113.294	99.074	103.606
ENSG00000029534.15	ANK1	8.36473	9.22624	8.13406	10.4397	9.21045	11.152	8.14636	7.62982	8.49801	7.4473	7.14261	7.90151	5.92161	6.51418	8.06767	6.37379	7.23397	6.80316
ENSG00000029639.6	TFB1M	9.02079	9.55188	8.50379	8.90075	8.68111	10.0336	7.14699	7.71923	7.82204	7.91865	8.90725	8.25663	8.04969	8.12521	8.37796	12.5086	11.4276	11.2677
ENSG00000029725.12	RABEP1	100.377	105.505	106.667	100.362	101.774	99.9843	95.1519	97.8763	92.0296	116.14	114.534	109.289	107.422	113.123	112.404	104.849	109.663	110.906
ENSG00000029993.10	HMGB3	39.6915	34.9512	34.9395	49.9523	50.3928	46.9725	52.5122	56.5382	53.4667	42.1385	36.4693	37.288	40.6185	44.6887	44.6825	25.0171	25.2665	25.7953
ENSG00000030066.9	NUP160	113.58	111.8	108.331	112.674	107.702	104.266	107.689	103.211	102.298	121.891	125.206	125.27	114.454	107.939	119.774	91.3046	89.1142	89.3623
ENSG00000030110.8	BAK1	56.0929	53.2951	52.5017	56.1912	55.0157	56.0475	44.2144	45.5703	46.385	48.7374	52.015	51.0491	55.6076	54.9152	57.327	62.7022	63.9525	63.7088
ENSG00000030304.8	MUSK	0.0820071	0.325632	0.277298	0.374331	0.38818	0.415403	0.78738	0.864315	0.6116	0.848427	0.672246	1.15415	0.555151	0.700449	0.698164	0.159345	0.20968	0.0708663
ENSG00000030419.12	IKZF2	7.87269	7.70663	7.1173	8.6096	8.92813	6.90208	5.6328	5.66276	5.24688	8.29573	7.89888	9.41078	8.78989	6.93445	9.69672	8.04691	6.50009	4.39371
ENSG00000030582.12	GRN	258.323	238.254	245.593	282.578	301.933	295.16	297.63	298.576	322.152	238.974	247.806	244.325	278.871	285.433	257.467	332.393	366.102	365.953
ENSG00000031003.6	FAM13B	65.7697	71.2049	69.879	69.4175	73.0837	75.8909	95.9696	97.6975	92.8344	69.1939	68.485	66.5857	58.5684	53.5143	62.059	57.7625	52.6298	58.6773
ENSG00000031081.6	ARHGAP31	18.7796	16.0645	17.6546	17.5519	16.7623	17.4469	17.9886	16.8392	17.7042	19.6081	18.9909	17.1347	16.747	17.3711	20.014	18.484	14.5728	18.2126
ENSG00000031544.10	NR2E3	0.656057	0.325632	0.554595	0.291146	0.38818	0.223679	0.211987	0.14902	0.257516	0.0942696	0	0.266343	0.277575	0.630404	0.465442	0.398362	0.524201	0.354331
ENSG00000031691.6	CENPQ	25.5042	27.2446	28.1919	31.2774	31.7249	32.1139	31.9192	30.8769	30.3225	24.3216	22.6883	22.5504	25.2594	24.936	27.0732	21.4319	19.2906	18.7087
ENSG00000031698.8	SARS	260.291	247.263	248.643	289.857	292.299	280.844	275.583	323.314	276.057	199.286	204.783	198.692	251.483	247.469	237.763	526.635	534.161	561.615
ENSG00000031823.10	RANBP3	96.6864	91.9368	100.751	99.1976	98.7388	103.883	103.117	103.748	109.509	95.2123	95.1227	91.7995	93.1728	91.4787	82.6936	77.7603	83.7673	79.7954
ENSG00000032219.14	ARID4A	33.2949	35.1683	33.1833	34.8543	33.8422	34.8619	21.229	22.353	19.7965	27.9038	25.9655	28.6763	30.9034	29.8391	32.581	34.8965	34.8069	32.1733
ENSG00000032389.8	TSSC1	36.2472	39.7271	32.906	31.9013	35.5008	33.424	33.6151	34.364	35.6015	35.1626	36.9735	38.7085	36.4549	36.2132	35.2185	36.0916	35.9602	38.4804
ENSG00000032444.11	PNPLA6	79.7109	80.6482	81.433	68.5441	71.8132	74.7406	60.7191	55.644	60.9346	65.8945	67.2246	64.2774	75.3155	75.5785	70.98	87.6396	90.0577	89.2206
ENSG00000032742.13	IFT88	13.2032	17.367	13.3103	16.0962	15.4566	14.2835	14.9299	15.4385	14.1955	13.3863	13.1088	14.9152	13.3236	14.4293	13.3427	18.0856	15.3067	16.6536
ENSG00000033011.7	ALG1	29.8506	28.9813	30.5952	30.4871	29.784	31.4748	31.5255	32.695	35.1831	33.9371	33.0241	36.4002	32.2913	34.1819	30.6416	23.1847	26.9439	25.7953
ENSG00000033030.9	ZCCHC8	54.0427	55.1404	52.3168	57.7301	57.38	55.8877	54.2081	57.7601	55.9453	47.7004	51.1747	50.9603	52.7393	52.5337	51.6641	58.9576	59.1299	61.6536
ENSG00000033050.3	ABCF2	103.657	105.071	108.701	109.804	109.855	109.571	113.322	111.646	118.682	120.005	117.811	112.752	116.489	118.656	116.671	100.228	106.832	110.41
ENSG00000033100.10	CHPF2	94.1442	90.9599	94.6509	90.5464	95.5981	101.71	112.171	110.394	115.657	83.4286	86.0474	80.9682	76.3332	78.7305	72.9969	76.6448	77.4769	82.5592
ENSG00000033122.14	LRRC7	0.164014	0.108544	0.0924325	0.124777	0.105867	0.191724	0.0302839	0.0894119	0.128758	0.0942696	0.168061	0.177562	0.0925251	0.14009	0.232721	0	0	0
ENSG00000033170.12	FUT8	98.0805	95.0846	94.1887	91.2535	92.3162	94.4243	85.1279	82.259	80.1195	93.8926	96.2992	91.7107	105.016	107.099	107.284	114.41	114.066	110.835
ENSG00000033178.8	UBA6	150.073	147.511	148.631	129.56	129.334	128.328	115.442	114.775	105.002	137.351	125.878	128.91	131.756	131.825	146.692	150.023	133.986	136.701
ENSG00000033327.8	GAB2	30.5067	30.718	31.6119	33.8977	35.9243	36.8431	32.2523	33.3507	31.8997	27.3382	26.7218	27.7884	42.5616	39.3652	41.5795	45.2539	45.6055	43.7953
ENSG00000033627.10	ATP6V0A1	52.3206	49.9303	52.1319	51.5744	52.6866	54.961	42.882	40.146	39.6252	38.9334	43.5279	42.7924	47.5579	47.6305	49.8023	59.595	62.3799	65.693
ENSG00000033800.9	PIAS1	27.8824	26.4847	23.94	33.8561	36.383	35.7886	35.2504	37.553	33.2195	31.2975	25.9655	28.765	25.1668	26.6871	27.5387	22.3083	21.2826	21.2599
ENSG00000033867.12	SLC4A7	42.5617	46.1312	40.3006	42.9648	43.582	40.9012	41.1255	41.6064	36.9535	59.2013	57.477	53.7125	51.1664	53.3742	54.4568	58.3202	47.3878	50.1733
ENSG00000034053.10	APBA2	34.853	33.6487	33.1833	35.1039	36.5948	37.4182	37.7034	38.7452	38.2733	32.1459	33.9484	34.3582	33.6791	29.8391	33.8997	34.0201	37.2183	36.2127
ENSG00000034063.9	UHRF1	186.566	184.199	177.655	168.782	166.176	166.832	181.158	176.589	185.218	188.539	187.809	190.702	158.218	161.594	156.544	90.4282	95.4046	96.945
ENSG00000034152.14	MAP2K3	114.81	113.971	124.876	83.3094	89.7754	94.7758	138.821	131.138	149.456	105.111	108.82	106.626	99.372	94.3505	83.3918	85.2495	94.8804	90.7797
ENSG00000034510.4	TMSB10	959.074	933.37	930.241	1039.52	1050.56	1030.1	1061.75	1101.26	1151	844.75	925.262	916.397	969.478	991.136	870.3	1075.74	1096.63	1107.71
ENSG00000034533.7	ASTE1	6.72459	4.34176	5.08379	7.36183	7.16368	6.6784	9.96339	9.20943	9.49589	7.91865	7.22664	7.54638	6.01413	8.12521	6.90406	5.25838	5.24201	4.11024
ENSG00000034677.7	RNF19A	59.1272	56.5515	61.6525	63.6778	68.9548	64.0679	75.8611	79.9939	73.0379	61.7466	54.1998	60.0159	59.4937	62.8303	62.602	70.1117	67.3074	63.2127
ENSG00000034693.10	PEX3	9.34881	9.33479	9.15082	10.3981	12.0336	12.1426	13.446	11.5043	11.717	11.5009	11.5122	12.3406	10.8254	11.1371	9.77429	8.52495	9.43562	8.50395
ENSG00000034713.3	GABARAPL2	45.2679	43.4176	53.0563	39.1383	34.8303	37.9295	36.704	34.215	35.1509	39.9703	37.6457	43.5915	41.9139	39.015	37.3905	39.7565	42.67	42.6615
ENSG00000035115.17	SH3YL1	13.8592	11.5057	11.2768	12.2697	12.0336	10.8644	10.1754	9.89492	8.98086	13.6691	11.3441	9.49956	12.0283	13.7988	12.4118	16.8905	18.9761	16.5118
ENSG00000035141.3	FAM136A	99.3927	102.14	101.398	104.688	109.184	107.43	110.385	112.599	115.399	105.771	110.08	106.892	111.955	115.784	107.284	91.3046	94.3562	94.3939
ENSG00000035403.12	VCL	757.5	741.464	707.294	870.319	856.96	847.934	932.804	919.989	910.35	711.641	697.707	674.025	685.981	718.03	759.912	651.322	620.339	610.3
ENSG00000035499.8	DEPDC1B	37.3133	33.2145	34.2	40.7604	41.147	39.9106	36.5526	39.6095	36.3741	37.5193	35.713	33.0265	39.9709	42.3071	41.4244	23.0253	24.3229	24.378
ENSG00000035664.7	DAPK2	5.00244	4.01613	4.15946	4.15923	5.08163	4.18598	4.17917	3.54667	3.50865	2.1682	3.2772	2.66343	3.23838	3.64234	3.18052	5.33805	4.19361	4.11024
ENSG00000035681.3	NSMAF	68.558	74.8954	72.4671	77.4448	78.0594	78.4153	91.8207	90.5743	92.5125	76.1699	82.7702	79.459	77.4435	73.7573	75.1689	71.9442	71.1865	66.0473
ENSG00000035687.9	ADSS	73.0684	75.0039	75.8871	82.6439	76.1891	79.0544	74.1046	74.6292	73.5529	80.3177	80.2493	84.3419	86.9736	92.9496	96.1914	82.0626	70.3478	73.7718
ENSG00000035862.8	TIMP2	563.881	537.944	532.781	484.134	492	486.086	530.634	520.407	525.171	533.095	554.855	527.27	546.361	538.926	508.418	517.711	511.935	529.796
ENSG00000035928.10	RFC1	108.577	108.327	104.079	115.793	114.936	113.405	128.706	126.727	127.181	115.009	112.937	106.892	98.3542	107.309	107.129	103.893	94.7755	97.2994
ENSG00000036054.8	TBC1D23	59.2912	65.7777	64.6103	60.6831	66.8728	63.3649	72.9538	73.4072	67.2438	60.8039	62.5188	63.1233	62.547	59.328	69.0406	53.9382	52.8395	50.9528
ENSG00000036257.8	CUL3	87.5836	92.4795	89.1049	82.3527	85.9289	86.6914	89.8522	94.7469	89.551	90.216	93.9463	91.0005	87.8989	82.0926	81.6851	72.6612	68.0413	71.7166
ENSG00000036448.5	MYOM2	1.23011	1.95379	1.01676	2.03802	1.90561	1.50184	1.63533	1.4902	1.48071	1.60258	1.00837	1.50928	1.75798	1.75112	1.62905	1.91214	1.99196	1.27559
ENSG00000036530.4	CYP46A1	0.0820071	0.217088	0.0924325	0.0415923	0.141156	0.0319541	0.0605677	0.119216	0.0321894	0.0942696	0.0840307	0	0.0925251	0.14009	0.155147	0	0.20968	0
ENSG00000036549.8	ZZZ3	102.099	100.62	94.0963	90.38	91.2928	93.1781	116.956	127.054	117.105	109.259	112.013	107.869	95.7635	99.1836	103.949	100.387	90.8964	93.7561
ENSG00000036672.11	USP2	1.1481	0.434176	0.831893	0.790253	0.776359	1.02253	0.666245	0.476864	0.386273	0.659887	0.672246	0.88781	1.20283	0.770494	1.08603	0.478034	1.0484	0.992128
ENSG00000037042.8	TUBG2	20.4198	21.2746	21.6292	24.4979	27.8078	27.2568	18.776	18.091	19.3459	19.9852	20.7556	20.2421	21.6509	23.8153	23.0394	36.1713	34.3876	33.5197
ENSG00000037241.3	RPL26L1	44.8579	47.2167	40.7627	49.1621	51.8043	50.7111	63.1419	64.7044	64.4111	55.5248	51.5948	61.7916	61.3442	59.188	56.2409	47.1661	43.928	45.2835
ENSG00000037280.11	FLT4	0.164014	0.434176	0.184865	0.166369	0.0705781	0.0319541	0.181703	0.0894119	0.0965683	0	0.252092	0.177562	0.18505	0	0	0	0.10484	0.0708663
ENSG00000037474.10	NSUN2	152.451	151.202	159.539	154.391	163.53	165.426	223.222	225.914	239.844	165.632	171.171	173.567	146.19	137.288	139.167	121.58	122.453	137.268
ENSG00000037637.6	FBXO42	24.3561	23.9882	25.8811	22.8758	23.079	24.3171	19.6542	18.4785	20.2472	24.6044	24.9571	29.5641	22.7612	25.006	25.5218	27.1683	29.5649	30.0473
ENSG00000037749.7	MFAP3	55.5188	57.6369	56.3838	56.7735	54.8392	56.6865	68.7747	72.066	65.3124	68.1569	66.6363	60.815	51.8141	52.8139	57.6373	51.7074	45.7103	45.4961
ENSG00000037757.9	MRI1	30.5067	28.7642	26.1584	29.1562	29.0782	29.3338	26.0441	24.4393	24.5605	29.1293	27.7301	24.7699	27.2949	28.3682	28.1593	28.6821	28.6214	29.126
ENSG00000037897.12	METTL1	10.4149	14.2193	11.8314	11.8954	13.1981	13.4207	17.1407	16.6306	15.8372	16.4029	15.4616	18.9103	11.6582	13.2385	11.6361	12.5086	11.7421	10.4173
ENSG00000037965.4	HOXC8	1.55814	1.95379	0.924325	1.28936	0.917516	1.15035	1.30221	1.37098	0.836926	1.13124	1.51255	1.15415	0.925251	1.54099	1.31875	1.11541	0.524201	1.13386
ENSG00000038002.4	AGA	12.6291	14.762	11.5541	13.2679	14.9979	13.7083	16.0202	17.0479	15.3544	14.1404	12.3525	13.0508	16.0068	15.62	16.1353	22.3083	20.1293	22.8898
ENSG00000038210.9	PI4K2B	54.2067	57.6369	50.9303	53.862	47.4638	48.4104	52.6031	50.3091	47.9623	63.1607	54.2838	59.9272	58.1058	57.9972	59.0336	46.2897	49.0652	52.0158
ENSG00000038219.8	BOD1L1	128.095	135.246	135.506	142.786	149.449	144.209	176.131	176.261	159.241	132.543	130.92	126.069	103.443	105.067	124.351	112.497	103.687	107.504
ENSG00000038274.12	MAT2B	61.9974	68.3828	59.5265	61.6814	62.6734	64.5153	52.9968	52.4848	52.9516	54.3936	49.9983	56.5535	62.3619	69.9749	65.7825	61.5071	57.1379	63.9214
ENSG00000038358.10	EDC4	113.17	113.646	112.028	130.683	133.851	132.897	134.279	133.671	135.485	106.336	116.719	102.72	111.585	105.908	112.016	89.3128	85.6544	89.008
ENSG00000038382.13	TRIO	431.194	446.876	425.097	409.06	438.29	446.367	433.544	401.907	398.666	452.306	439.985	417.093	375.282	383.706	416.028	353.028	352.578	362.693
ENSG00000038427.11	VCAN	1.31211	1.51962	1.10919	1.53891	1.97619	1.27816	5.02712	4.11295	4.82842	1.22551	2.26883	1.77562	1.1103	1.26081	0.775737	0.398362	0.314521	0.283465
ENSG00000038532.10	CLEC16A	37.2312	34.9512	38.3595	32.3588	34.4774	36.2998	30.2839	30.7577	29.389	30.6376	34.7047	30.2743	32.2913	29.7691	32.3482	23.583	24.3229	27.9922
ENSG00000039068.14	CDH1	0.164014	0.108544	0.0924325	0.166369	0.0705781	0.191724	0.0605677	0.0894119	0.193137	0	0.252092	0.177562	0	0	0	0	0	0.0708663
ENSG00000039123.11	SKIV2L2	48.6302	46.6739	44.46	44.6701	43.8996	40.5178	48.3633	49.8025	43.2948	50.2457	44.2842	46.7876	45.0597	43.3578	47.7854	41.1906	38.3715	41.1024
ENSG00000039139.9	DNAH5	6.23254	6.18701	5.36109	8.19368	7.19897	6.90208	5.84479	7.09335	6.14818	4.24213	5.88215	5.77076	4.53373	6.09391	6.74891	8.28593	6.50009	7.65356
ENSG00000039319.12	ZFYVE16	64.4576	62.9555	57.3082	70.8733	65.5671	62.8856	65.5646	65.0025	55.4624	72.5876	67.1405	62.6794	59.9563	65.7722	69.4285	65.3314	54.9363	61.5828
ENSG00000039523.13	FAM65A	191.077	177.47	184.588	164.664	177.01	173.99	172.133	169.674	185.862	191.933	205.287	182.09	179.036	182.817	176.791	159.823	178.543	177.591
ENSG00000039560.9	RAI14	178.694	183.222	180.89	196.066	195.537	193.418	193.544	199.567	187.31	199.097	197.304	182.001	201.797	193.324	205.958	206.83	203.704	199.063
ENSG00000039650.5	PNKP	54.6988	52.861	59.8038	50.2851	48.4519	46.4612	50.3318	46.9413	49.1533	54.205	54.4519	55.2218	48.0205	49.1715	44.9928	43.5011	43.7184	45.4961
ENSG00000039987.2	BEST2	0.0820071	0	0.184865	0	0.0705781	0.127816	0.0605677	0.119216	0.0643789	0.0942696	0.0840307	0.088781	0.0925251	0	0.0775737	0.239017	0	0.141733
ENSG00000040199.14	PHLPP2	56.0109	46.1312	51.3	47.7479	46.5463	49.7206	68.169	68.1617	61.9647	56.8446	59.4097	59.572	50.5187	44.0583	46.9321	37.8444	34.0731	33.9449
ENSG00000040275.12	SPDL1	115.876	122.763	119.238	130.641	135.087	137.083	172.436	171.283	175.046	150.172	141.256	155.633	129.443	141.281	142.891	78.6367	80.7269	81.7088
ENSG00000040341.13	STAU2	28.8665	24.531	28.0995	31.4022	31.5131	31.7624	27.4977	27.6879	26.4919	22.2476	26.1335	22.5504	28.8678	29.7691	28.4696	29.7975	26.0004	27.8504
ENSG00000040487.8	PQLC2	19.8457	19.1038	20.1503	17.8015	18.7385	21.3453	19.9571	20.1773	21.2772	20.3622	21.932	18.644	20.4481	17.7914	16.6008	15.9345	17.9277	17.3622
ENSG00000040531.10	CTNS	12.5471	12.0484	11.5541	12.3529	12.7041	13.8361	13.8397	12.3687	12.7792	14.8003	15.2936	13.6723	13.7862	13.4486	14.2736	12.5882	12.3711	13.4646
ENSG00000040608.9	RTN4R	5.65849	3.14778	4.89892	4.40878	4.76402	4.85702	3.78548	3.0102	3.44427	2.63955	3.44526	1.50928	3.88606	3.29211	3.49082	4.46165	6.29041	5.81103
ENSG00000040633.8	PHF23	45.2679	39.4015	46.9557	44.379	45.3817	47.4838	35.4321	37.6424	35.9878	48.5489	49.9983	53.091	43.7644	49.1715	47.2424	54.2569	56.404	56.1969
ENSG00000040933.11	INPP4A	37.8053	40.4869	32.9984	38.1401	36.1713	36.875	33.6757	31.8307	31.8032	35.7282	33.6123	32.4938	41.4513	38.5948	40.4159	39.8362	38.8957	38.7638
ENSG00000041353.5	RAB27B	1.47613	1.95379	1.20162	1.78847	2.11734	1.69357	1.63533	1.43059	1.25539	2.07393	2.10077	2.04196	2.03555	2.38153	2.40479	1.51378	1.36292	1.91339
ENSG00000041357.11	PSMA4	185.418	204.931	190.411	202.097	195.36	198.051	201.569	206.422	201.248	183.637	184.363	192.655	196.523	197.247	194.632	168.666	164.075	167.67
ENSG00000041515.11	MYO16	0.410036	0.54272	0.647028	0.873438	1.05867	0.766898	1.1205	0.864315	0.804736	1.31977	0.756276	0.976591	0.740201	0.980629	0.775737	1.19509	1.99196	0.354331
ENSG00000041802.6	LSG1	60.3573	52.2097	56.2914	57.1478	53.6041	58.1564	72.1059	71.8276	72.7482	76.8298	74.3672	74.9311	62.732	64.3713	60.1196	52.3448	48.6458	52.7245
ENSG00000041880.10	PARP3	33.7049	32.7803	31.5195	39.3879	40.7589	41.2847	42.882	42.0534	38.3376	30.3548	29.3267	32.3163	31.4585	34.1119	31.7277	38.3224	37.8473	38.5512
ENSG00000041982.10	TNC	12.6291	14.2193	12.1087	14.0582	14.045	14.8267	15.5053	14.3655	14.0346	14.8003	13.1928	12.2518	12.3058	11.8376	14.4287	16.2532	16.9841	15.4488
ENSG00000041988.11	THAP3	14.5973	11.3971	11.3692	13.3095	13.0217	13.9	10.9325	10.6698	11.9423	10.9353	11.9324	13.1396	14.5264	12.7482	14.0408	12.5086	11.3227	13.0394
ENSG00000042062.7	FAM65C	1.72215	1.51962	1.10919	0.790253	1.16454	1.85334	1.24164	1.34118	1.25539	0.848427	0.588215	1.06537	0.3701	0.490314	0.62059	1.67312	1.0484	0.992128
ENSG00000042088.9	TDP1	64.8677	72.5074	71.9125	81.7288	80.6002	79.4378	75.7702	73.0198	76.3212	75.51	72.2664	71.735	70.0415	70.185	66.248	52.6635	52.9443	57.4017
ENSG00000042286.10	AIFM2	75.0365	74.2441	80.6012	72.4538	75.4833	78.4473	77.133	83.4511	79.7655	70.4194	73.863	68.4501	82.3474	87.6262	81.6851	87.799	85.8641	91.5592
ENSG00000042317.12	SPATA7	5.08444	4.55885	5.36109	5.65655	5.01105	4.6653	4.57286	4.05334	4.15244	4.61921	4.03347	4.61661	6.01413	5.60359	6.43862	6.53314	6.39525	5.38584
ENSG00000042429.6	MED17	56.995	55.7916	57.2157	59.9761	59.3562	57.7091	65.1103	66.3735	62.3188	53.828	56.8047	54.334	53.572	58.2073	53.6034	53.8585	57.7669	49.5355
ENSG00000042445.9	RETSAT	62.5715	61.8701	64.4255	63.5946	62.991	65.0585	58.3267	56.6574	59.3895	63.7263	59.8298	58.8618	57.1805	58.9078	65.4722	72.6612	72.13	71.9292
ENSG00000042493.11	CAPG	239.133	226.206	232.56	249.387	246.953	248.283	251.386	259.98	261.217	215.877	220.917	220.354	240.473	252.302	226.205	281.801	276.464	281.268
ENSG00000042753.7	AP2S1	253.156	244.441	246.61	197.855	206.864	210.482	218.952	216.854	236.335	236.145	248.311	254.801	257.59	272.755	228.299	233.759	243.124	258.378
ENSG00000042781.8	USH2A	0	0.108544	0	0.124777	0.141156	0.191724	0.0908516	0.119216	0.225326	0.282809	0	0.088781	0	0.350225	0.155147	0.0796724	0.20968	0.0708663
ENSG00000042832.7	TG	0.0820071	0	0	0.0415923	0.0705781	0.0319541	0.0302839	0.059608	0.0321894	0.0942696	0	0.177562	0	0.14009	0.310295	0.159345	0.10484	0
ENSG00000042980.8	ADAM28	0	0.217088	0.184865	0.166369	0.0705781	0.0639082	0.211987	0.119216	0.0321894	0.0942696	0.0840307	0	0	0.0700449	0	0.239017	0.10484	0
ENSG00000043039.5	BARX2	0.820071	1.08544	0.73946	0.748661	0.705781	1.21426	0.757097	0.953727	0.997873	1.03697	0.840307	0.88781	1.29535	0.560359	0.62059	0.796724	0.733881	0.637796
ENSG00000043093.9	DCUN1D1	42.6437	42.6578	39.099	36.7676	37.724	38.5366	40.0656	40.4142	38.6273	44.4953	38.9062	38.087	40.7111	39.2952	42.2001	35.7729	33.5489	37.2048
ENSG00000043143.16	PHF15	84.7134	88.3549	84.9455	79.1917	78.9769	76.7537	43.6996	42.8879	41.8141	77.2068	76.4679	74.3097	102.24	103.737	100.303	81.1862	80.8318	84.6852
ENSG00000043355.6	ZIC2	34.525	33.4316	31.8892	29.9464	28.5489	30.3564	35.9469	38.6558	38.4986	46.0036	48.9059	48.5632	39.6933	41.1864	36.6148	28.204	32.5005	30.2599
ENSG00000043514.11	TRIT1	17.3855	20.5148	18.5789	17.3856	15.9154	17.8304	18.3217	18.0314	17.1248	17.7227	18.9909	19.443	19.8929	18.4919	18.5401	19.2807	16.8793	19.4174
ENSG00000043591.4	ADRB1	0.738064	0.434176	0.462163	0.291146	0.494047	0.575173	0.423974	0.476864	0.643789	0.471348	0.504184	0.443905	1.01778	0.350225	0.698164	0.398362	0.419361	0.850395
ENSG00000044090.4	CUL7	95.1283	92.8052	92.1552	96.6189	96.5509	98.3227	90.8213	87.5045	91.0961	88.802	81.8459	87.3605	105.201	103.666	109.069	155.521	159.672	146.126
ENSG00000044115.16	CTNNA1	428.979	435.37	433.878	448.032	454.347	463.142	501.834	503.896	506.694	413.09	430.237	417.271	393.232	419.989	412.072	442.261	442.426	444.686
ENSG00000044446.7	PHKA2	29.1945	31.0436	34.6622	32.7331	34.8303	34.8619	36.4012	38.626	36.8891	34.6912	34.7047	31.6948	32.3838	36.3533	37.7784	35.2152	35.1215	37.0631
ENSG00000044574.7	HSPA5	1115.54	1102.59	1152.26	1187.29	1175.58	1194.51	1449.14	1499.56	1388.81	1181.39	1276.01	1276.14	1080.23	1057.61	1039.8	1454.18	1432.22	1460.91
ENSG00000046604.8	DSG2	14.1052	15.4133	14.5119	18.4254	16.7976	17.6067	16.5653	17.9122	14.8393	11.878	12.0164	13.4059	14.0638	12.398	14.8166	18.6433	16.0405	15.378
ENSG00000046647.9	GEMIN8	7.13462	8.03226	6.47028	6.9875	6.56377	7.18967	6.5716	6.16942	6.66322	8.10719	7.22664	6.74735	7.40201	9.59615	8.68826	9.48102	8.28237	10.063
ENSG00000046651.10	OFD1	31.1627	31.3692	33.1833	39.4295	40.3707	39.1438	39.6416	38.3577	35.0865	30.4491	31.8476	31.4285	33.9567	34.1119	33.124	42.2264	46.2345	43.7953
ENSG00000047056.10	WDR37	43.3818	42.6578	45.2919	43.2144	44.4289	43.2339	64.4743	67.2676	63.1879	48.7374	51.931	51.7593	34.6969	38.8749	37.1578	34.2591	34.5973	34.3701
ENSG00000047188.11	YTHDC2	51.9105	50.0388	51.3925	57.7301	57.6623	55.3445	57.3274	60.5319	57.2972	54.0165	48.9059	49.9837	52.4617	51.7632	58.7233	57.5235	50.2184	53.1497
ENSG00000047230.10	CTPS2	23.126	27.136	22.2762	20.6298	23.1143	22.0164	17.7766	19.4024	17.1248	21.3049	18.7388	20.1533	23.779	26.7572	26.6854	26.6106	24.7423	24.5197
ENSG00000047249.12	ATP6V1H	48.9583	47.4338	54.3503	44.0046	40.6177	41.4764	43.4573	40.6228	44.518	47.889	50.0823	49.8061	51.7215	53.3742	50.1902	43.4215	45.6055	47.4095
ENSG00000047315.10	POLR2B	244.791	263.328	248.274	252.049	251.646	249.402	271.192	277.743	275.767	253.962	248.731	252.582	238.53	236.892	244.435	228.819	214.503	221.882
ENSG00000047346.8	FAM214A	7.87269	9.44333	10.9995	8.36005	9.28102	9.65013	8.17664	7.92786	7.37138	8.95562	9.07531	9.05566	9.43756	9.80629	11.7912	11.7915	10.6937	8.43308
ENSG00000047365.7	ARAP2	4.83842	3.47341	4.2519	4.15923	4.94047	3.73863	6.14762	7.30198	5.69753	4.71348	5.12587	5.5932	4.71878	3.4322	4.03383	4.38198	3.25005	2.97638
ENSG00000047410.9	TPR	337.787	347.45	337.748	394.586	387.403	382.938	381.153	396.125	361.101	344.838	329.064	322.452	341.88	346.372	380.034	308.412	286.738	282.26
ENSG00000047457.9	CP	0.0820071	0.108544	0.277298	0.0415923	0.105867	0.223679	0.423974	0.268236	0.321894	0.188539	0.252092	0.266343	0.0925251	0.14009	0.232721	0	0.10484	0.141733
ENSG00000047578.8	KIAA0556	34.935	33.7572	36.0487	36.8508	36.0301	36.0442	42.7608	40.742	42.0072	34.2199	36.2172	35.9563	28.4977	27.9479	31.4174	31.2316	28.9359	34.441
ENSG00000047579.15	DTNBP1	23.6181	25.7249	26.3433	28.9898	30.3133	30.0688	30.829	31.9797	32.8654	31.4861	30.5031	29.1202	25.6295	28.088	23.7376	26.4512	27.9923	28.63
ENSG00000047621.7	C12orf4	25.9963	27.136	24.2173	26.5359	26.7844	27.4805	30.7381	30.6087	30.5156	32.8058	35.2929	35.8675	29.608	29.3488	30.4865	27.4073	26.1052	24.3071
ENSG00000047634.10	SCML1	68.886	74.1356	71.7276	88.8411	90.7988	88.4489	112.141	119.156	104.841	70.985	65.2918	69.1604	61.8068	58.4175	68.8079	63.6582	64.0574	63.2127
ENSG00000047644.13	WWC3	128.423	120.81	120.347	120.742	124.853	129.542	114.17	108.248	110.635	122.268	122.097	111.598	119.08	116.625	127.454	102.698	111.969	115.583
ENSG00000047648.17	ARHGAP6	0.246021	0.108544	0.554595	0.415923	0.211734	0.479311	0.575393	0.29804	0.354084	0.471348	0.168061	0.177562	0.277575	0.210135	0.155147	0.557707	0.629041	0.354331
ENSG00000047662.4	FAM184B	0.328029	0.325632	0.462163	0.291146	0.352891	0.383449	0.181703	0.208628	0.160947	0.282809	0.336123	0.443905	0.462626	0.42027	0.0775737	0.239017	0.419361	0.212599
ENSG00000047849.17	MAP4	550.022	532.409	521.504	547.604	564.166	546.575	547.29	541.449	554.206	488.034	509.394	459.708	449.209	468.46	480.336	535.717	546.846	536.032
ENSG00000047932.9	GOPC	61.8334	67.7315	61.9298	69.1264	67.6844	62.7259	65.8371	67.2378	62.5441	75.3214	81.4257	83.6317	63.4722	67.2431	72.609	59.595	52.2104	51.8741
ENSG00000048028.7	USP28	68.2299	65.6692	66.7363	76.0307	73.4718	71.2896	52.4819	53.2299	53.9495	55.3363	53.4435	56.731	65.8779	66.4026	69.1182	58.2405	60.5976	60.0237
ENSG00000048052.17	HDAC9	42.6437	45.0458	38.1746	47.1241	46.8639	46.6849	54.1778	53.677	49.6683	43.0812	42.2674	41.4607	42.0989	44.1283	48.6387	46.2897	44.4522	41.4568
ENSG00000048140.13	TSPAN17	72.4123	71.6391	69.1395	66.5477	68.6372	71.6091	68.2598	68.4895	73.9392	63.5377	68.8211	71.8238	72.9098	76.1388	76.3325	70.5101	65.3154	72.2836
ENSG00000048162.15	NOP16	50.8444	53.078	50.3757	57.8965	58.5446	55.0888	62.3242	67.059	66.2459	65.3289	67.9808	67.0296	59.4937	67.3832	56.9391	50.592	52.7346	55.63
ENSG00000048342.11	CC2D2A	29.2766	26.5933	25.3265	29.9464	31.5837	31.5387	27.6492	28.9099	28.0048	24.6044	24.621	26.8119	24.7967	25.2862	25.0563	23.0253	26.8391	26.1496
ENSG00000048392.7	RRM2B	48.3022	42.5493	39.2838	47.7479	44.2525	41.1249	46.728	44.2887	41.5244	46.2864	42.8557	44.3905	40.8036	50.7826	49.8799	48.1221	43.5087	38.9056
ENSG00000048405.5	ZNF800	22.388	23.2284	21.5368	19.7979	21.3499	20.4506	23.47	26.1977	22.7901	26.0184	23.7807	24.9475	18.8751	20.0328	20.8673	25.4952	21.7019	22.8898
ENSG00000048471.9	SNX29	15.7454	16.1731	14.8816	16.0546	16.8329	15.3699	17.4738	17.4949	16.1591	13.3863	15.4616	15.6255	16.9321	14.9196	17.2989	19.9978	22.7503	18.4252
ENSG00000048544.5	MRPS10	157.536	147.077	145.027	157.552	160.212	151.271	162.564	164.101	167.546	153.188	152.348	145.601	165.805	162.294	158.716	167.312	159.986	171.78
ENSG00000048649.9	RSF1	70.2801	72.7245	68.9547	74.367	71.9544	71.1617	68.9866	69.5923	66.0527	68.9111	65.2078	65.8755	68.0985	69.6947	71.523	73.458	70.5574	68.3151
ENSG00000048707.9	VPS13D	50.1884	51.2328	49.359	54.6939	51.6985	52.4366	43.6088	42.1726	39.5286	54.5821	52.4351	49.8061	46.3551	47.4204	57.5597	64.2956	54.8314	50.882
ENSG00000048740.13	CELF2	12.8751	15.3047	12.0162	14.4325	16.3035	15.8812	17.5041	19.8495	16.7385	15.1774	16.1339	15.004	15.6367	15.3398	18.3074	17.2889	19.0809	18.0709
ENSG00000048828.12	FAM120A	315.645	305.986	286.541	322.673	323.389	311.808	315.649	312.435	313.879	319.48	314.359	324.228	331.518	318.284	332.869	293.194	292.504	293.882
ENSG00000048991.12	R3HDM1	64.9497	65.6692	70.1563	72.0378	73.8953	74.5169	69.774	64.1978	68.1773	63.3492	60.4181	65.0764	59.8638	58.9078	62.6796	55.2926	57.2427	54.9213
ENSG00000049089.9	COL9A2	14.6793	12.374	12.2935	15.4307	14.8214	13.4846	20.2296	19.9091	21.4382	14.7061	14.5373	15.004	16.562	13.1684	13.2651	14.6597	12.6857	12.189
ENSG00000049130.9	KITLG	8.0367	6.94682	6.47028	6.32203	6.56377	7.25358	12.1135	13.2032	12.1354	14.8003	13.2768	14.2937	7.95716	8.96575	10.8603	4.22264	5.55653	3.47245
ENSG00000049167.9	ERCC8	12.7111	15.3047	12.2935	12.1865	12.3159	12.2704	12.2044	13.7694	12.5217	12.9149	15.1255	14.8264	10.918	12.6081	12.4894	12.5882	9.95982	11.7638
ENSG00000049192.10	ADAMTS6	58.5531	77.2834	77.1811	72.0378	83.6704	90.7496	91.427	84.4347	85.2698	47.7004	43.948	48.9183	42.7466	41.1164	43.8292	48.1221	49.9039	46.9135
ENSG00000049239.8	H6PD	115.876	105.071	106.113	76.9457	76.5067	72.0884	78.4655	74.957	68.6601	102.471	101.677	98.2805	77.9987	79.0107	90.5285	134.726	128.324	125.15
ENSG00000049245.8	VAMP3	59.7832	64.8008	66.8287	68.3361	67.1904	70.3948	75.1343	76.0896	76.7718	67.9684	66.1322	69.4267	69.3013	70.4652	69.3509	70.3507	66.9929	68.3151
ENSG00000049246.10	PER3	24.0281	26.4847	21.9065	25.9952	26.0433	25.3076	28.8	28.6416	26.6207	23.1903	19.7472	22.4616	24.9818	26.477	28.0041	25.1765	21.5971	21.2599
ENSG00000049249.4	TNFRSF9	1.39412	1.19398	1.29406	1.0814	1.37627	0.86276	1.42334	1.28157	1.03006	1.97966	1.76464	0.799029	0.277575	0.770494	1.08603	1.51378	1.67744	1.55906
ENSG00000049283.13	EPN3	0	0.217088	0	0	0.105867	0.0958622	0	0.029804	0.0321894	0	0	0	0.0925251	0.210135	0	0.0796724	0	0.0708663
ENSG00000049323.11	LTBP1	17.8776	16.4987	16.5454	18.3006	18.068	17.1274	18.8971	19.5514	17.9617	15.8373	16.7221	15.1815	19.0602	19.2624	19.9364	20.0774	17.6132	20.6929
ENSG00000049449.4	RCN1	407.74	399.008	404.3	485.008	465.286	460.267	543.05	576.32	520.31	423.553	433.262	420.911	416.456	435.399	430.146	426.964	414.748	401.174
ENSG00000049541.6	RFC2	36.6572	34.9512	34.7546	42.133	40.8647	41.5084	47.6365	47.9248	48.8636	32.7116	36.6374	36.7553	39.5082	37.2639	36.4596	30.1958	32.6053	31.252
ENSG00000049618.17	ARID1B	36.8212	29.1983	30.2254	27.2014	30.7368	28.503	28.0126	27.1514	26.2666	35.9167	37.3096	32.4051	30.5333	29.2788	27.306	24.8578	24.7423	27
ENSG00000049656.9	CLPTM1L	143.595	146.426	142.531	131.681	131.311	130.628	140.154	141.39	152.224	152.717	152.348	165.044	157.015	149.896	143.822	112.816	128.01	129.685
ENSG00000049759.12	NEDD4L	224.946	241.402	233.669	223.6	232.237	233.073	244.784	245.764	240.326	169.214	166.633	174.188	163.122	171.47	173.92	202.288	206.116	211.748
ENSG00000049768.10	FOXP3	0.0820071	0.108544	0.184865	0	0.0352891	0.0639082	0.0908516	0.178824	0.257516	0.0942696	0	0	0.0925251	0.210135	0	0	0	0
ENSG00000049769.8	PPP1R3F	1.31211	1.84525	1.84865	2.24598	2.39966	2.39656	2.30157	2.35451	2.76829	1.88539	2.35286	2.48587	2.2206	1.68108	1.93934	1.99181	2.20164	2.55119
ENSG00000049860.9	HEXB	151.713	161.514	155.471	171.527	169.987	175.556	173.193	179.39	177.332	150.831	154.196	165.488	160.531	165.446	163.836	173.686	177.914	172.843
ENSG00000049883.10	PTCD2	8.11871	7.48954	7.48703	7.61139	7.34013	8.02047	8.35835	9.14982	9.10961	10.3697	10.1677	10.3874	8.88241	9.59615	9.30885	8.92331	7.65333	7.65356
ENSG00000050130.13	JKAMP	61.4234	65.235	61.2828	74.367	73.0131	73.5583	80.9488	89.6206	83.6282	67.12	64.2835	68.1838	61.6217	70.8855	67.334	67.4825	64.7912	68.6694
ENSG00000050165.13	DKK3	2.21419	1.7367	2.12595	2.57872	2.5761	2.10897	3.7552	3.78511	4.12025	2.73382	2.35286	2.84099	2.40565	3.29211	2.24964	2.54952	2.0968	2.26772
ENSG00000050327.10	ARHGEF5	2.21419	2.17088	2.31081	2.57872	2.8937	2.78001	3.14952	2.68236	2.83267	2.1682	2.52092	2.13074	2.49818	2.94189	1.86177	2.78853	3.25005	2.55119
ENSG00000050344.8	NFE2L3	170.903	170.74	168.597	186.5	195.748	193.322	197.542	211.251	192.429	144.044	150.499	150.928	142.951	139.389	141.805	184.442	166.906	167.244
ENSG00000050393.7	MCUR1	85.3694	88.2463	80.3239	76.6962	79.3651	78.9905	84.5525	84.7029	86.6862	90.9702	87.56	90.0239	85.5857	82.8631	84.6329	79.4334	76.743	78.5907
ENSG00000050405.9	LIMA1	165.408	183.548	183.016	191.907	201.148	199.937	207.808	210.237	208.298	166.103	160.331	170.992	188.936	195.635	192.848	182.609	188.503	185.74
ENSG00000050426.11	LETMD1	34.607	32.3461	32.7211	31.9845	30.4192	30.4522	32.8883	30.1318	33.3161	36.6709	35.1248	36.6665	34.3268	35.4427	35.5288	42.067	42.2506	41.8111
ENSG00000050438.12	SLC4A8	3.60831	5.31866	4.43676	4.07604	3.84651	3.48299	3.51293	3.36785	3.21894	3.86506	2.94107	3.64002	2.40565	3.57229	4.34413	2.86821	2.0968	2.19685
ENSG00000050555.13	LAMC3	0.246021	0.108544	0	0.0831846	0	0.0639082	0.0908516	0	0.0321894	0.0942696	0.0840307	0	0.0925251	0	0	0.159345	0.314521	0.0708663
ENSG00000050730.11	TNIP3	0.820071	1.84525	0.924325	1.41414	1.48214	1.05448	2.69526	2.08628	2.22107	1.41404	1.76464	2.04196	1.29535	1.47094	1.00846	2.3105	3.14521	2.26772
ENSG00000050748.13	MAPK9	98.1626	96.8213	101.398	105.977	109.043	106.695	100.603	106.281	104.004	92.3842	92.6858	83.7205	93.3578	96.662	96.4241	88.6754	84.5012	87.0946
ENSG00000050820.12	BCAR1	210.348	203.737	194.478	197.439	200.83	201.982	250.357	250.115	258.417	204.094	209.404	206.061	207.811	208.103	184.936	175.837	193.535	187.866
ENSG00000051009.6	FAM160A2	27.3084	25.8335	27.36	31.9429	29.9251	29.8451	39.6719	36.3012	37.2754	29.6007	29.1586	26.4567	28.2202	30.6096	30.7192	32.2673	34.0731	34.9371
ENSG00000051108.10	HERPUD1	106.773	109.738	114.339	110.677	118.324	124.078	136.065	131.138	129.047	81.5432	79.6611	82.3	88.0839	92.3192	85.8741	139.347	128.22	142.866
ENSG00000051128.14	HOMER3	31.6548	28.6556	29.486	30.2376	32.4659	34.6063	33.494	31.9201	34.4427	25.5471	27.394	26.1904	28.4052	29.9092	24.3581	33.7014	37.9521	37.63
ENSG00000051180.12	RAD51	29.4406	26.9189	24.1249	27.2845	27.2784	26.2663	29.0725	30.1318	29.2924	22.9075	26.2176	27.6109	27.9426	26.7572	26.9181	18.484	21.9116	21.5433
ENSG00000051341.9	POLQ	36.7392	31.5863	33.553	33.9393	34.8656	35.9483	40.6409	37.1656	38.0801	39.499	41.5112	37.7319	29.9781	28.088	36.6924	35.2949	28.3068	30.5434
ENSG00000051382.4	PIK3CB	46.4981	44.9372	39.3763	43.9215	41.1823	42.0196	39.9444	38.6856	37.8226	46.7577	38.8222	40.4841	47.8355	45.0389	48.7163	40.0752	36.2747	40.6772
ENSG00000051523.6	CYBA	101.771	90.2001	88.8276	102.151	101.562	102.349	100.421	106.996	107.545	90.5931	90.5011	89.4024	97.5215	109.9	88.8995	126.679	134.405	130.819
ENSG00000051596.5	THOC3	29.6046	29.9582	26.5281	38.3481	37.724	36.2359	36.0984	36.6887	37.6617	25.6413	28.4864	26.2792	34.5119	32.5709	35.1409	29.3991	29.4601	28.1339
ENSG00000051620.6	HEBP2	30.5887	34.6256	29.1162	31.8597	33.8069	33.1683	30.8895	36.4801	33.7024	31.5803	31.0073	31.7836	35.067	35.933	34.3652	39.9159	38.1618	38.693
ENSG00000051825.10	MPHOSPH9	93.2421	94.4333	90.0293	83.5173	83.4586	76.8496	86.2182	84.5241	81.6324	97.6633	98.652	95.7059	76.6108	82.3728	85.719	64.216	58.2911	62.6458
ENSG00000052126.10	PLEKHA5	57.733	61.9787	58.2325	61.1407	64.0849	60.553	62.415	64.2872	57.8122	59.0128	59.7458	55.0442	51.9066	55.4756	64.6965	52.1057	46.9684	46.3465
ENSG00000052723.7	SIKE1	75.6106	78.5859	72.3747	74.159	71.6015	73.047	63.8081	65.1217	64.3467	83.1458	76.552	79.7253	75.5005	79.501	80.5991	81.0268	77.5817	74.0552
ENSG00000052749.9	RRP12	104.641	103.551	97.1466	96.9932	96.445	94.3924	111.657	110.841	123.221	141.782	144.869	145.068	120.283	125.521	115.895	102.06	108.824	114.945
ENSG00000052795.8	FNIP2	25.9963	23.5541	23.0157	25.3297	26.2198	24.8922	31.4952	30.5789	29.0349	35.9167	32.856	33.2041	28.4977	26.6171	30.3313	23.4237	22.4358	24.4489
ENSG00000052802.8	MSMO1	123.257	124.5	132.271	120.618	126.3	131.523	143.122	137.992	135.324	81.2604	79.1569	84.1644	79.109	77.4697	75.3241	77.5212	81.6705	80.5749
ENSG00000052841.10	TTC17	82.0892	85.3156	79.3071	95.5375	96.7626	100.24	91.6087	96.9225	90.1626	80.412	83.1904	75.8189	85.6783	85.5249	86.6498	109.948	105.993	109.134
ENSG00000053254.11	FOXN3	55.8469	59.1565	58.8795	57.1062	60.1679	60.2654	51.846	50.6072	47.3185	46.7577	48.9059	47.0539	46.7252	47.2803	53.9913	56.4081	56.7185	56.4095
ENSG00000053371.8	AKR7A2	55.3548	48.9534	53.426	52.947	52.8983	51.7337	54.3595	56.4189	59.1964	53.3566	57.0568	55.4881	61.7143	55.4055	47.7078	49.0782	57.0331	56.693
ENSG00000053372.4	MRTO4	89.7978	85.0985	89.2898	82.3527	88.0462	82.4735	102.905	104.731	108.414	96.0608	100.753	109.112	87.6213	90.2879	90.3734	66.0484	70.2429	67.6773
ENSG00000053501.8	USE1	10.4149	8.35789	8.50379	7.98572	7.12839	8.05243	9.20629	8.37492	10.0109	8.48427	9.24338	8.96688	11.103	10.5768	6.98164	10.9151	12.1615	10.7008
ENSG00000053524.7	MCF2L2	0.328029	0.434176	0.462163	0.207961	0.352891	0.191724	0.54511	0.44706	0.515031	0.377079	0.420153	0.621467	0.0925251	0.28018	0.310295	0.557707	0.314521	0.0708663
ENSG00000053747.11	LAMA3	20.1738	19.2123	20.9822	24.7474	28.5841	25.7869	19.6542	20.0283	17.8973	20.8336	19.243	22.0177	21.4658	19.1223	23.8927	23.105	25.2665	22.5355
ENSG00000053770.7	AP5M1	37.8873	37.1221	36.5108	41.0932	42.1704	41.3486	40.9741	40.0864	41.2991	34.7855	37.4777	36.9329	33.5866	32.1506	36.1494	29.7178	28.9359	29.7638
ENSG00000053900.6	ANAPC4	45.596	43.7433	43.4433	47.6648	45.664	44.1925	43.6088	42.0832	41.5888	46.4749	44.5363	46.4324	51.0739	54.565	52.9053	54.3366	43.4038	47.4804
ENSG00000054116.7	TRAPPC3	38.0513	37.3392	38.9141	39.7206	38.3239	41.061	40.1564	38.9836	40.6875	38.3677	37.8978	34.1807	41.0812	39.6454	38.399	42.4654	41.2022	42.6615
ENSG00000054118.9	THRAP3	230.85	228.16	232.745	214.408	216.357	206.647	271.313	280.515	260.895	229.829	234.782	231.274	219.747	228.627	230.084	191.214	182.736	189.567
ENSG00000054148.13	PHPT1	37.1492	40.4869	40.4854	47.7064	51.9102	45.95	45.3349	48.3421	48.8958	33.56	39.1583	38.9748	44.5046	46.1596	37.856	50.831	52.0007	48.4725
ENSG00000054179.7	ENTPD2	0.246021	0.217088	0	0.291146	0.176445	0.0639082	0.0302839	0.059608	0.0643789	0	0.0840307	0.177562	0.0925251	0.0700449	0.0775737	0.478034	0.20968	0.212599
ENSG00000054219.9	LY75	0.492043	0.54272	0.36973	0.374331	0.282313	0.319541	0.242271	0.238432	0.418463	0.0942696	0.504184	0.088781	0.277575	0.42027	0.465442	0.239017	0.314521	0.496064
ENSG00000054267.16	ARID4B	48.5482	56.9856	50.7454	50.2851	48.3107	48.2826	48.0302	50.3389	44.7755	51.1884	47.8135	48.3856	45.7999	45.9495	48.7939	45.8913	41.5167	42.6615
ENSG00000054277.8	OPN3	3.03426	3.6905	4.06703	3.41057	3.14073	4.12208	3.17981	4.32158	4.05587	4.14786	3.19317	3.99514	5.64403	4.34279	4.57685	4.06329	3.77425	3.25985
ENSG00000054282.11	SDCCAG8	27.3084	32.3461	29.0238	29.4057	30.6662	29.3658	31.9495	28.6118	27.9726	28.4694	30.3351	30.008	25.1668	26.547	27.5387	27.726	23.0648	27.3544
ENSG00000054392.8	HHAT	11.235	12.5911	13.4951	12.1034	14.2921	14.1557	14.294	15.5875	14.0024	18.4768	17.3944	17.1347	12.5834	12.2579	13.1875	9.242	7.33881	9.00001
ENSG00000054523.12	KIF1B	82.8272	78.1517	76.2568	72.7033	68.6372	69.3404	66.3217	65.7178	59.7114	76.6412	75.4596	72.0901	63.4722	64.7215	76.8756	73.1393	69.6139	68.4568
ENSG00000054598.5	FOXC1	13.9412	14.6534	13.68	14.1414	13.6569	14.8267	19.6239	22.0549	18.863	19.231	18.1506	20.686	12.9535	14.079	12.2566	12.8273	12.7905	15.0945
ENSG00000054611.9	TBC1D22A	22.552	22.9028	22.8308	23.8324	21.6675	21.8246	21.7135	22.8895	24.5927	23.2846	23.8647	22.1952	23.5939	22.8346	21.5655	21.7506	21.7019	24.8032
ENSG00000054654.11	SYNE2	189.19	186.153	173.866	211.039	210.711	197.253	199.904	195.246	168.608	189.293	170.414	157.231	142.859	154.869	180.902	151.218	133.462	133.37
ENSG00000054690.9	PLEKHH1	22.0599	21.2746	19.6881	19.6316	19.4796	19.5879	19.1394	18.2102	18.7021	21.0221	19.4111	19.8869	19.6153	18.772	21.7206	23.5034	19.71	20.7638
ENSG00000054793.9	ATP9A	19.4357	20.2977	17.5622	16.0546	17.6092	16.4883	19.8359	19.76	16.8995	21.1164	19.243	19.7982	21.6509	24.4457	23.5824	30.1162	29.2504	30.8977
ENSG00000054965.6	FAM168A	126.701	118.964	116.835	118.288	119.065	116.824	106.296	101.751	106.354	96.6264	98.9881	92.3322	102.703	104.787	110.465	114.728	121.3	116.788
ENSG00000054967.8	RELT	34.935	33.4316	32.8135	29.073	30.8426	32.8808	48.4239	48.6401	51.2778	38.1792	38.402	36.3114	32.3838	29.1387	29.7883	23.4237	21.5971	23.6693
ENSG00000054983.12	GALC	42.2337	40.9211	41.5946	41.9666	44.9936	42.8824	47.0914	47.9844	46.7069	47.2291	46.8891	48.2968	51.7215	53.5143	54.6119	67.5622	56.404	66.3308
ENSG00000055044.6	NOP58	120.633	121.786	120.44	125.775	121.006	117.176	167.439	174.025	168.125	132.637	135.626	139.12	109.55	111.301	108.448	107.637	103.372	109.417
ENSG00000055070.12	SZRD1	179.514	179.098	189.856	179.679	192.078	192.811	227.947	217.331	229.189	186.465	196.044	202.598	171.819	169.999	161.508	146.916	146.986	149.528
ENSG00000055130.11	CUL1	104.641	105.396	103.802	111.883	109.149	110.05	97.9986	99.7241	94.7979	102.471	111.929	104.14	106.034	103.036	100.225	88.9941	89.4287	85.3938
ENSG00000055147.13	FAM114A2	17.6315	17.9098	17.1	19.0077	20.2559	17.5747	20.3508	20.8032	18.8308	22.2476	20.7556	21.485	20.3555	21.854	23.1945	24.3798	20.4438	23.3859
ENSG00000055163.14	CYFIP2	8.52874	7.70663	7.85676	9.48304	9.56334	8.59565	7.90409	7.42119	6.85635	6.59887	5.37796	4.61661	7.86464	7.35472	6.74891	13.863	13.2099	11.5512
ENSG00000055208.13	TAB2	83.9753	83.0362	81.5255	90.5048	95.8451	93.0503	98.2711	100.38	99.4332	81.7318	76.1318	77.417	83.5502	80.2715	84.0123	90.8265	82.8237	86.5277
ENSG00000055211.8	GINM1	31.9828	29.4154	30.0406	33.7313	34.2657	31.5067	35.735	36.3311	36.3741	31.0147	28.0662	30.6294	36.2698	31.8004	33.8997	34.5778	33.8634	32.8819
ENSG00000055332.12	EIF2AK2	138.51	131.664	127.464	121.158	117.301	115.163	115.048	117.845	109.348	135.937	133.357	133.527	118.247	115.854	129.936	127.635	114.485	111.118
ENSG00000055483.15	USP36	75.6926	73.4843	76.072	67.6707	73.8247	69.596	103.965	105.357	105.356	91.5358	92.5178	88.781	75.408	74.3877	77.884	83.7357	86.7028	86.5986
ENSG00000055609.13	KMT2C	100.869	96.8213	95.6677	95.9118	94.9276	96.5972	97.0295	94.0316	81.6968	113.218	108.904	95.7947	82.2548	81.2521	102.242	85.0901	78.8398	76.3938
ENSG00000055732.8	MCOLN3	17.3855	20.6234	20.0579	22.4182	22.4438	22.8152	29.1634	27.6879	24.979	22.4362	22.6883	22.4616	19.8004	20.7333	21.3328	23.583	18.9761	20.4803
ENSG00000055813.5	CCDC85A	0	0.217088	0.184865	0.0831846	0.0705781	0.0958622	0.242271	0.44706	0.225326	0.471348	0.252092	0.443905	0.277575	0.42027	0.0775737	0.0796724	0.10484	0
ENSG00000055917.11	PUM2	180.826	183.331	177.286	168.282	165.153	169.676	139.487	146.576	138.543	203.151	192.598	195.94	191.527	190.522	202.778	167.551	151.389	159.803
ENSG00000055950.12	MRPL43	69.8701	67.9486	72.0049	81.6873	86.1759	83.1126	84.704	86.819	90.0017	68.0627	74.6193	72.8892	71.5219	81.6724	65.9377	70.2711	72.3397	77.2442
ENSG00000055955.11	ITIH4	0.410036	0.325632	0.184865	0.124777	0.247023	0.15977	0.0605677	0.14902	0.0643789	0	0.504184	0	0.277575	0.210135	0	0.159345	0.10484	0.212599
ENSG00000056050.6	C4orf27	24.8482	27.3531	26.8054	32.6915	29.4664	31.1552	27.5583	27.0322	27.7151	23.7559	21.932	28.1436	24.7967	28.2281	27.6938	23.822	24.5326	22.7481
ENSG00000056097.11	ZFR	150.483	150.116	145.304	169.489	173.869	166.385	194.422	205.558	185.122	194.195	185.708	188.304	154.332	164.536	164.844	160.938	150.76	157.04
ENSG00000056277.11	ZNF280C	12.2191	13.3509	13.68	10.814	13.4804	12.526	17.4435	17.793	17.157	19.3253	18.1506	23.9709	12.5834	13.1684	15.282	17.2092	14.7825	15.0945
ENSG00000056558.6	TRAF1	26.3243	26.1591	27.0827	23.9987	23.7495	24.9561	33.8271	29.0589	31.2238	13.4806	14.2852	12.7845	22.8537	25.6364	20.9449	39.4378	42.3554	39.5434
ENSG00000056586.11	RC3H2	118.5	131.013	116.65	103.274	107.879	108.356	133.219	136.711	120.517	127.641	119.492	108.224	110.938	110.741	125.98	114.888	103.372	100.984
ENSG00000056661.9	PCGF2	67.4919	67.9486	65.5347	64.0521	64.8613	69.596	61.5671	62.4393	67.9519	60.144	62.7709	71.3799	71.707	68.7141	63.3777	75.2107	78.2108	88.7954
ENSG00000056736.5	IL17RB	0.328029	0.434176	0.184865	0.291146	0.564625	0.415403	0.333122	0.29804	0.289705	0.377079	0.336123	0.177562	0.3701	0.490314	0.62059	0.0796724	0.10484	0.283465
ENSG00000056972.14	TRAF3IP2	30.0966	27.0275	25.7887	35.1455	35.0773	34.2228	23.5911	23.9922	24.464	20.8336	19.7472	21.0411	23.5939	26.1268	23.9703	29.7975	28.6214	29.6221
ENSG00000056998.14	GYG2	3.4443	4.77594	3.51244	2.95305	3.14073	2.97173	3.08895	2.68236	2.57516	2.35674	2.52092	2.66343	3.23838	3.08198	3.33567	3.98362	3.77425	3.04725
ENSG00000057019.11	DCBLD2	78.8089	77.3919	73.1141	68.4193	74.7422	71.2256	61.7185	62.2307	55.5912	91.8186	90.1649	87.7156	84.1979	82.1627	85.6414	80.2301	75.4849	69.5907
ENSG00000057252.8	SOAT1	163.522	177.144	171	133.969	135.404	133.217	149.239	153.192	146.687	166.386	169.826	165.044	164.88	158.792	168.257	153.768	145.938	157.394
ENSG00000057294.9	PKP2	19.6817	23.8797	19.9654	20.6714	20.2912	22.7833	17.5344	18.5381	18.187	18.194	18.4027	14.9152	22.2986	20.313	19.7037	17.8466	16.0405	17.2205
ENSG00000057468.6	MSH4	0.164014	0.325632	0.647028	0.374331	0.38818	0.383449	0.333122	0.29804	0.289705	0.754157	0.756276	1.06537	0.277575	0.42027	0.387869	0.557707	0.314521	0.496064
ENSG00000057593.9	F7	0.164014	0.108544	0	0	0.0705781	0.191724	0.0605677	0.059608	0.128758	0	0.0840307	0.266343	0	0.0700449	0.0775737	0	0.20968	0.0708663
ENSG00000057608.12	GDI2	334.917	333.556	323.884	328.454	323.318	321.65	360.105	381.729	369.503	357.188	348.643	361.605	356.129	374.81	362.114	318.769	298.061	306.567
ENSG00000057657.10	PRDM1	1.47613	1.84525	2.86541	1.83006	2.15263	1.9492	3.33122	2.50353	3.058	2.35674	2.43689	1.59806	2.49818	1.4009	2.9478	1.35443	2.0968	2.05512
ENSG00000057663.8	ATG5	38.7074	38.8588	39.9308	37.8074	38.3945	40.1982	41.398	42.2024	41.5888	36.1995	36.7214	39.9514	41.5438	35.933	40.4935	37.0477	35.9602	37.3465
ENSG00000057704.6	TMCC3	24.0281	20.1892	21.7216	23.5412	23.1143	23.646	9.29715	7.95766	7.33919	9.99258	9.83159	7.90151	13.9713	12.468	14.739	22.0693	22.8552	21.3307
ENSG00000057757.5	PITHD1	37.7233	36.4708	39.0065	40.095	38.3239	37.0667	44.5476	49.3554	45.033	39.499	43.696	45.811	44.3195	43.0776	36.4596	36.968	37.8473	40.5355
ENSG00000057935.9	MTA3	38.5434	42.2236	40.5779	43.963	43.6173	41.7001	39.6113	42.5303	38.9492	34.3141	36.8895	35.6899	38.9531	39.3652	42.9758	43.0231	44.9764	46.4883
ENSG00000058056.4	USP13	68.394	69.2511	66.6438	67.13	65.2495	67.6148	62.5362	63.5123	60.9668	75.51	74.1991	73.1555	74.6678	76.9794	83.9348	52.5838	52.9443	49.1812
ENSG00000058063.11	ATP11B	119.648	122.655	113.507	126.482	128.135	125.899	128.616	130.601	113.758	122.173	117.559	109.556	109.642	111.792	124.118	122.536	114.905	115.158
ENSG00000058085.10	LAMC2	17.3035	18.3439	18.2092	20.505	20.8205	20.2589	27.316	28.2244	27.0713	24.9815	25.3773	21.9289	18.4125	19.3324	21.1776	29.0008	27.8875	28.8426
ENSG00000058091.12	CDK14	14.1052	16.1731	16.0833	12.1865	12.9158	14.603	12.1438	13.0243	12.3286	14.6118	12.5206	13.4059	11.9357	12.398	12.6445	10.8354	12.476	11.7638
ENSG00000058262.5	SEC61A1	368.868	363.84	371.579	366.886	373.782	376.994	405.955	405.364	425.448	372.271	377.13	372.259	374.819	370.328	363.743	357.49	383.925	379.276
ENSG00000058272.11	PPP1R12A	121.617	128.299	125.246	126.773	125.241	126.219	148.088	151.255	135.196	129.715	127.475	124.56	117.692	121.598	133.504	114.25	101.276	97.0159
ENSG00000058335.11	RASGRF1	50.1884	44.9372	41.8719	52.4895	53.4276	47.9631	59.7501	63.2142	62.1256	59.4841	63.7793	59.0393	49.5009	53.7245	52.1295	48.6002	46.3394	49.3938
ENSG00000058404.15	CAMK2B	0.57405	1.19398	0.647028	0.291146	0.599914	0.351495	0.635961	0.7451	0.772547	0.471348	1.26046	1.15415	0.462626	0.980629	0.543016	0.478034	0.733881	0.708663
ENSG00000058453.12	CROCC	25.7502	25.3993	27.9146	23.2501	24.8435	24.5727	19.7754	21.9655	20.6656	24.6044	23.1925	26.5455	28.5903	27.1074	24.9787	27.8853	28.7262	29.7638
ENSG00000058600.11	POLR3E	44.1198	41.3553	42.7038	42.4657	44.676	41.9238	39.369	39.073	39.3355	47.4176	46.8891	44.4793	45.2448	44.6887	43.5189	43.5011	45.5006	46.7717
ENSG00000058668.10	ATP2B4	111.284	107.242	97.9785	116.916	115.889	113.884	95.2427	95.8794	87.8772	83.1458	92.0976	76.7068	77.7211	84.8944	97.6653	132.416	122.663	118.772
ENSG00000058673.11	ZC3H11A	258.158	266.367	269.256	258.33	265.338	278.064	260.593	267.521	257.033	227.755	233.857	226.214	228.907	233.11	259.096	270.647	251.407	253.276
ENSG00000058729.6	RIOK2	28.7845	37.0135	29.5784	32.1924	33.207	31.4428	36.8857	38.4471	36.3741	37.8964	37.4777	38.9748	35.2521	38.8749	36.6148	41.9077	39.1054	37.2756
ENSG00000058799.9	YIPF1	14.5973	13.4595	18.6714	16.0962	17.1152	16.8718	15.7173	17.2267	17.4467	16.1201	14.3692	18.4664	17.9499	17.2311	18.5401	18.0856	17.4035	16.441
ENSG00000058804.10	NDC1	97.3425	100.403	96.4071	97.7835	90.7988	90.6218	90.2762	92.7202	90.8064	101.34	106.803	102.631	110.568	111.231	113.878	76.3262	69.2994	76.323
ENSG00000058866.10	DGKG	0.246021	0.325632	0.36973	0.499107	0.211734	0.255633	0.272555	0.29804	0.225326	0	0.252092	0.266343	0.3701	0.42027	0.310295	0.478034	0.419361	0.708663
ENSG00000059122.12	FLYWCH1	56.1749	53.5122	56.6611	55.193	56.0037	53.7468	42.8214	43.5734	40.5587	41.6672	40.9229	39.5075	48.1131	53.9346	48.0181	74.175	83.3479	75.8269
ENSG00000059145.14	UNKL	43.7918	39.4015	44.1827	39.0552	36.8771	36.8111	38.6725	38.626	37.887	42.987	42.0153	42.97	37.1951	41.4666	37.6233	26.2919	30.823	32.7402
ENSG00000059377.11	TBXAS1	6.06853	6.83828	4.43676	5.57337	5.22278	4.44162	3.96719	4.17256	3.63741	3.48798	4.28557	4.26149	3.51595	4.06261	4.80957	5.57707	3.87909	4.81891
ENSG00000059378.8	PARP12	38.1333	40.9211	42.9811	44.3374	47.1109	46.0458	48.6965	48.4911	46.8035	47.7004	47.8135	46.9651	38.9531	42.3772	38.399	43.9792	40.1538	45.3544
ENSG00000059573.4	ALDH18A1	188.862	200.372	188.193	203.511	204.288	200.32	208.444	216.377	212.322	196.364	200.161	205.528	186.993	195.215	185.789	171.455	175.922	171.638
ENSG00000059588.5	TARBP1	36.4112	36.905	34.4773	39.9286	39.1356	35.8205	27.0435	27.6879	25.8481	36.1053	36.4693	36.1339	36.9175	39.6454	39.5626	41.4296	42.3554	43.0158
ENSG00000059691.7	PET112	22.388	21.0575	19.7806	26.12	24.3142	23.5502	24.1665	27.5091	25.1078	20.8336	26.3856	22.9943	26.6472	28.7885	23.2721	25.0171	23.0648	20.0551
ENSG00000059728.6	MXD1	11.973	13.3509	14.9741	12.6025	13.057	13.2929	12.7798	11.2659	10.6869	16.1201	14.4533	14.3825	18.6901	17.9315	17.5317	23.583	24.5326	23.4567
ENSG00000059758.3	CDK17	46.17	46.1312	45.7541	50.2435	48.6636	49.1773	51.5431	53.4981	51.2456	47.7004	42.3515	46.4324	43.7644	42.167	46.6218	56.6471	56.6137	52.5828
ENSG00000059769.15	DNAJC25	12.7111	14.1107	13.3103	16.3042	16.8329	15.0504	21.7438	19.462	19.1205	17.5342	16.47	16.6908	15.5442	15.4099	15.5147	15.4564	15.9357	16.7953
ENSG00000059804.11	SLC2A3	28.5385	28.0044	29.9481	30.8199	29.6781	31.7943	17.9583	19.7004	19.5712	23.9445	25.2932	23.6157	30.9959	36.3533	34.1324	57.6031	60.1783	57.9686
ENSG00000059915.12	PSD	0.0820071	0	0.36973	0	0.0352891	0.0958622	0.151419	0	0.0643789	0.0942696	0	0.088781	0.18505	0.14009	0	0.159345	0.314521	0.141733
ENSG00000060069.12	CTDP1	13.6952	15.1962	14.9741	14.6405	14.1862	15.8812	14.7482	15.1702	16.2879	12.9149	13.697	13.5835	11.7507	13.1684	12.7221	12.4289	11.2179	11.0551
ENSG00000060138.8	YBX3	151.467	156.629	151.497	129.518	134.345	129.478	131.069	132.598	137.159	138.105	140.919	142.849	153.129	150.176	137.693	177.51	191.543	191.693
ENSG00000060140.4	STYK1	9.67684	10.7459	11.4616	10.0237	9.49276	10.0975	14.8088	15.3789	14.5818	15.0831	14.9575	15.5367	12.861	10.927	13.8081	13.2256	12.0566	12.3307
ENSG00000060237.12	WNK1	182.958	181.703	179.966	208.211	215.687	210.002	215.106	211.251	199.961	233.6	229.824	195.673	191.064	191.573	217.672	197.667	191.648	189.142
ENSG00000060339.9	CCAR1	184.352	186.37	185.604	188.33	186.22	185.174	170.377	187.08	169.027	203.999	207.892	191.589	157.94	159.002	170.585	144.765	138.389	158.528
ENSG00000060491.12	OGFR	147.449	144.147	146.783	142.329	136.71	140.406	96.0301	94.5978	102.652	121.608	134.701	132.195	130.183	130.634	117.369	142.215	149.921	148.748
ENSG00000060558.3	GNA15	123.995	123.089	136.8	120.16	116.807	124.397	80.6156	80.9178	82.244	77.961	80.5854	75.8189	123.058	120.617	108.914	139.188	143.002	140.953
ENSG00000060566.9	CREB3L3	1.55814	0.434176	1.01676	1.58051	2.11734	1.9492	1.39306	1.37098	1.28758	0.754157	0.672246	0.532686	0.555151	1.4009	0.543016	1.51378	1.36292	1.84252
ENSG00000060642.6	PIGV	14.2692	15.6303	14.7892	13.1848	14.8214	14.3154	15.899	13.7098	15.4509	15.4602	13.8651	18.2001	14.5264	14.9896	14.5063	13.624	14.0486	14.2441
ENSG00000060656.15	PTPRU	39.9375	32.6718	35.4017	34.1473	33.8069	33.5518	31.5861	29.3867	29.4212	27.621	27.1419	28.5875	25.1668	25.6364	26.5302	36.1713	38.5812	37.7008
ENSG00000060688.8	SNRNP40	63.2275	60.1334	66.2741	60.1424	62.744	61.256	48.3936	53.4087	55.0761	53.0738	61.7626	58.9506	69.0237	67.5934	65.5498	47.1661	44.7668	46.2048
ENSG00000060749.10	QSER1	136.214	136.223	122.566	127.231	129.37	125.835	133.007	134.744	119.262	149.512	150.079	135.48	127.407	127.762	144.365	112.736	108.824	100.205
ENSG00000060762.14	MPC1	21.1578	20.1892	20.3352	23.5412	21.5969	24.3171	21.8044	21.5483	22.8545	21.9648	23.6126	20.4196	21.7434	21.9241	21.1776	21.6709	20.339	20.6221
ENSG00000060971.13	ACAA1	32.6388	32.4547	30.9649	31.9013	31.4073	33.6796	32.1615	30.6683	34.6037	32.9001	35.545	34.6246	38.1204	38.945	33.4343	34.7372	36.5892	35.9292
ENSG00000060982.10	BCAT1	171.641	174.322	155.934	147.445	145.356	135.837	127.283	139.512	119.004	157.147	144.869	136.634	153.777	156.41	176.635	236.946	211.672	218.268
ENSG00000061273.13	HDAC7	79.6289	76.415	79.492	75.5732	77.2478	80.4284	79.9797	75.6425	78.8963	82.6745	92.2657	83.9868	87.8989	88.3266	83.7796	81.5845	85.969	87.945
ENSG00000061337.11	LZTS1	0.820071	0.108544	0	0.332738	0.352891	0.15977	0.181703	0.059608	0.0643789	0.282809	0.0840307	0	0.462626	0.210135	0.155147	0.239017	0.314521	0.354331
ENSG00000061455.10	PRDM6	1.88616	1.62816	1.47892	2.28758	2.22321	2.39656	1.60504	1.87765	1.8348	3.67652	2.85704	3.10733	1.94303	3.50225	3.2581	1.83247	1.25808	2.19685
ENSG00000061656.5	SPAG4	8.44674	5.96992	5.82325	7.81935	7.90475	9.36255	7.05614	6.31844	6.72759	5.56191	5.2099	4.08392	5.82908	4.90314	4.49928	9.40134	10.9034	10.2047
ENSG00000061676.10	NCKAP1	298.096	305.117	295.045	309.779	306.486	306.791	291.603	300.663	288.385	288.277	292.091	286.23	301.354	301.754	321.698	317.654	307.811	298.843
ENSG00000061794.8	MRPS35	50.9264	56.2258	50.2833	50.8674	50.8515	49.8484	52.2699	57.0448	56.2028	57.3159	54.6199	51.1378	53.6646	58.0672	54.6119	53.0618	48.8555	52.0158
ENSG00000061918.8	GUCY1B3	7.79068	9.33479	9.42812	10.0237	9.31631	9.42645	6.84415	7.451	7.78985	10.0869	9.74756	9.23322	12.3984	13.2385	11.3258	6.77215	6.18557	6.0945
ENSG00000061936.5	SFSWAP	59.2092	56.5515	60.7282	65.1751	67.3315	66.113	65.1406	75.7319	72.9413	65.8002	67.7287	65.3428	56.5329	63.4607	58.7233	58.6389	58.1863	61.9371
ENSG00000061938.12	TNK2	85.3694	85.5327	94.0039	74.0759	75.7656	75.8909	57.9936	55.4056	57.4582	76.6412	76.636	75.1975	71.9845	73.8273	71.4454	92.4997	102.01	99.638
ENSG00000061987.10	MON2	40.3475	43.2005	37.62	44.6285	42.9821	41.1249	46.5766	44.9444	41.975	50.6228	48.9059	44.0354	40.8036	41.5366	47.5527	49.2375	39.4199	42.2363
ENSG00000062038.9	CDH3	0.57405	0.651264	0.277298	0.332738	0.38818	0.383449	0.302839	0.268236	0.321894	0.0942696	0.252092	0.355124	0.277575	0.42027	0.310295	1.11541	1.46776	0.637796
ENSG00000062194.11	GPBP1	111.366	115.491	116.095	112.216	110.843	112.159	103.631	105.923	105.163	111.144	114.786	121.541	110.938	118.446	117.214	116.481	114.905	117.142
ENSG00000062282.10	DGAT2	6.8886	6.94682	5.82325	7.61139	7.02252	7.50921	7.02586	6.7655	6.27694	7.07022	6.3023	9.23322	9.99271	9.94638	8.99855	7.56888	7.44365	8.50395
ENSG00000062370.12	ZNF112	4.18236	4.55885	4.80649	4.69993	4.65816	4.28185	5.69337	5.72236	5.69753	4.90202	4.3696	3.19611	5.73656	5.39346	7.05921	5.65674	5.87105	6.02363
ENSG00000062485.14	CS	150.155	148.488	138.926	153.808	159.401	152.261	164.744	160.852	172.922	144.61	151.843	139.475	147.393	144.713	151.501	130.503	134.51	139.394
ENSG00000062524.11	LTK	2.13219	1.62816	1.75622	2.28758	2.2585	1.75747	1.96845	1.87765	1.8348	1.60258	2.01674	1.68684	2.77575	2.38153	2.48236	3.10722	3.04037	3.82678
ENSG00000062582.9	MRPS24	1.06609	1.51962	1.29406	0.831846	1.02338	0.766898	0.908516	1.37098	0.997873	1.31977	1.34449	1.15415	0.925251	1.05067	0.698164	0.637379	0.838721	0.992128
ENSG00000062598.13	ELMO2	64.6216	60.8932	60.913	66.2981	74.0717	72.6955	61.022	61.7837	63.7029	59.2956	62.2667	59.6608	67.3583	72.1463	68.2649	62.3835	70.872	61.441
ENSG00000062650.13	WAPAL	160.734	167.483	159.076	150.481	153.719	147.82	169.741	184.546	162.653	180.432	181.842	183.421	155.997	149.336	175.704	167.79	144.47	152.221
ENSG00000062716.6	VMP1	125.717	121.027	125.154	127.688	126.511	129.382	140.002	136.77	135.743	134.334	125.962	138.143	140.546	138.199	137.693	136.558	151.494	146.055
ENSG00000062725.5	APPBP2	44.8579	42.1151	47.4179	44.171	43.2997	44.6079	31.8283	34.0361	30.6444	48.1718	46.553	49.6286	44.5046	47.9107	52.1295	52.6635	45.291	50.1024
ENSG00000062822.8	POLD1	100.377	94.1077	87.1639	91.5862	89.0696	94.4882	88.4592	91.23	97.9525	79.375	82.9383	81.8561	87.0661	90.6381	88.0462	67.2435	68.9848	74.3387
ENSG00000063046.13	EIF4B	306.625	309.242	302.994	305.412	304.756	303.915	277.673	293.569	277.505	283.375	284.108	263.857	293.582	306.727	304.477	409.197	388.328	386.505
ENSG00000063127.11	SLC6A16	1.80416	1.51962	0.924325	0.5407	0.564625	0.511265	0.272555	0.208628	0.289705	0.754157	0.840307	1.06537	1.20283	0.700449	1.00846	1.11541	2.20164	1.34646
ENSG00000063169.6	GLTSCR1	28.8665	27.5702	30.2254	21.836	22.4438	24.7644	26.2258	28.284	28.2301	36.2938	36.8895	35.4236	27.48	28.2281	26.0648	24.8578	24.3229	23.1024
ENSG00000063176.11	SPHK2	26.3243	25.6164	26.066	24.2067	24.7729	25.1159	22.6826	23.1577	23.788	22.6247	26.9739	26.5455	27.5725	31.0299	26.6078	26.8496	24.8471	26.2914
ENSG00000063177.8	RPL18	588.565	569.205	577.426	580.628	594.727	590.511	613.097	642.306	678.232	592.013	608.802	621.822	656.373	698.278	571.873	667.336	717.212	725.104
ENSG00000063180.4	CA11	4.5924	4.88448	3.9746	4.82471	4.69345	4.95288	4.23974	4.44079	3.6696	3.95932	4.28557	2.75221	4.16363	4.8331	3.95626	7.96724	7.86301	6.66143
ENSG00000063241.3	ISOC2	42.9717	40.8126	40.393	44.9197	48.9459	46.8766	44.8201	45.4213	49.6683	40.913	42.4355	38.7973	48.8533	51.6932	42.3553	33.8608	39.2102	37.2756
ENSG00000063244.8	U2AF2	316.876	325.632	316.581	336.19	342.022	345.232	361.68	373.086	382.797	331.264	344.862	331.331	372.321	355.618	353.503	231.528	228.132	238.181
ENSG00000063245.10	EPN1	231.916	225.555	233.854	213.244	214.593	215.818	206.082	204.127	222.848	198.155	207.976	207.659	208.922	229.047	189.823	173.367	188.083	187.866
ENSG00000063322.9	MED29	56.6669	51.3413	51.5773	63.1371	63.1321	62.662	73.4081	69.6817	75.3877	61.9352	61.8466	57.974	56.8104	55.4055	56.0858	54.0976	55.1459	52.9371
ENSG00000063438.12	AHRR	1.64014	1.84525	3.32757	2.20439	2.08205	1.9492	1.63533	1.75843	2.38202	2.35674	1.93271	2.39709	2.2206	3.78243	2.71508	2.54952	3.25005	3.89764
ENSG00000063587.12	ZNF275	0.902079	0.325632	1.01676	0.91503	0.917516	0.766898	1.54448	1.19216	1.25539	0.754157	0.420153	0.532686	1.1103	0.630404	0.62059	1.35443	0.629041	0.992128
ENSG00000063601.12	MTMR1	43.2998	46.3483	44.46	51.6576	52.863	50.6472	52.1791	50.5476	50.6984	35.2568	38.9062	34.8021	29.7931	30.8198	33.9773	29.1601	28.4117	28.8426
ENSG00000063660.4	GPC1	49.2043	42.4407	50.5606	43.7135	41.8175	42.2433	61.9305	61.575	63.542	60.8982	65.3759	60.2823	48.6682	55.1954	47.7078	52.8228	50.9523	52.5828
ENSG00000063761.11	ADCK1	2.05018	1.51962	2.21838	2.07961	2.50552	2.14092	1.84732	1.69883	1.89918	3.95932	3.69735	3.7288	3.14585	3.78243	3.33567	3.26657	3.25005	4.96064
ENSG00000063854.8	HAGH	29.6046	29.3069	33.2757	28.4491	31.2661	31.4428	30.0416	30.4895	30.8375	25.8299	26.7218	30.2743	36.0848	34.252	30.7968	28.6821	27.7826	32.1733
ENSG00000063978.11	RNF4	118.582	114.405	121.549	124.985	134.098	134.047	157.749	166.783	169.606	120.854	128.147	120.209	113.898	112.002	112.327	99.0328	103.477	104.811
ENSG00000064012.17	CASP8	48.2202	50.1474	47.233	46.5418	48.9459	45.5985	54.6018	52.6934	54.3358	50.9056	52.8553	54.5115	43.4868	46.6499	47.1648	60.3917	51.2669	51.945
ENSG00000064042.13	LIMCH1	426.027	443.945	426.853	471.532	475.979	473.719	429.183	448.103	400.501	386.883	386.625	362.848	382.776	389.24	402.608	483.133	447.563	460.985
ENSG00000064102.10	ASUN	34.935	36.5793	36.8806	37.9738	34.6891	32.6571	33.4334	34.2746	33.477	35.2568	36.4693	34.8021	39.0456	43.4979	40.9589	34.3388	37.4279	33.2363
ENSG00000064115.6	TM7SF3	42.9717	43.7433	39.8384	41.7587	43.6526	43.3936	40.005	42.3813	41.0415	41.6672	39.2423	38.1758	41.8214	43.2878	45.3031	42.7044	42.5651	43.5119
ENSG00000064195.7	DLX3	1.88616	1.19398	1.38649	1.66369	1.09396	1.5338	1.96845	2.47373	2.1245	1.97966	2.1848	2.21952	1.8505	1.4009	1.24118	1.4341	1.15324	1.77166
ENSG00000064199.2	SPA17	36.7392	37.0135	35.2168	47.0825	43.7937	43.2339	43.3968	47.2691	44.9043	33.9371	35.2929	31.6948	32.3838	35.1626	31.8828	27.0886	26.4197	28.5591
ENSG00000064201.11	TSPAN32	0.0820071	0.108544	0.0924325	0	0	0.0639082	0.0605677	0.0894119	0.0321894	0	0.0840307	0	0	0.0700449	0	0.159345	0.314521	0.212599
ENSG00000064205.6	WISP2	0.0820071	0.108544	0.0924325	0.0415923	0.105867	0.0958622	0.0605677	0.119216	0.193137	0.282809	0.0840307	0.177562	0.0925251	0.14009	0.0775737	0.398362	0.10484	0.354331
ENSG00000064225.8	ST3GAL6	6.06853	6.51264	6.37784	6.69636	6.28145	7.15771	5.54195	4.88785	5.05374	6.59887	7.3947	5.94832	5.64403	5.60359	6.43862	4.46165	6.29041	5.17324
ENSG00000064300.4	NGFR	2.95226	3.58195	2.77298	2.53713	2.43495	3.19541	2.75583	2.56314	2.60735	1.13124	2.43689	2.92977	1.94303	2.45157	2.17206	1.27476	1.78228	2.19685
ENSG00000064309.10	CDON	8.77476	7.381	8.41136	8.40164	7.97533	8.08438	6.48075	5.51374	5.82629	9.52123	10.4198	8.61175	10.918	10.4367	10.8603	9.40134	9.6453	6.5197
ENSG00000064313.7	TAF2	76.1846	78.4773	75.6098	84.6403	84.729	86.3399	93.1834	90.1272	90.4845	80.7891	79.9972	78.8375	71.4294	72.9168	79.9009	69.793	70.1381	68.882
ENSG00000064393.11	HIPK2	275.954	256.815	243.467	206.88	207.888	197.348	172.103	170.509	144.402	245.572	241.672	214.317	167.378	167.828	187.108	188.107	175.712	176.386
ENSG00000064419.9	TNPO3	84.3854	83.5789	82.7271	90.1305	86.317	87.2027	95.4245	94.0018	99.1113	84.6541	86.0474	81.5897	79.8492	85.805	91.8473	76.0075	76.6382	74.4804
ENSG00000064489.17	MEF2BNB-MEF2B	0.328029	0.217088	0.554595	0.0831846	0	0.191724	0.272555	0.119216	0.193137	0.471348	0.252092	0.621467	0.18505	0.490314	0.465442	0.239017	0.314521	0.56693
ENSG00000064490.9	RFXANK	31.5728	29.4154	26.6206	29.8217	29.784	28.535	28.1034	28.3436	29.8718	22.9075	29.3267	30.2743	33.5866	33.0612	29.6332	37.0477	37.6376	38.1969
ENSG00000064545.10	TMEM161A	50.5164	46.1312	50.4682	49.9939	49.2988	50.775	45.6983	48.1632	49.6039	50.2457	48.9899	45.811	56.2553	59.1179	51.2762	51.8667	60.0734	56.7639
ENSG00000064547.9	LPAR2	7.29864	6.83828	7.1173	6.07247	6.88137	7.41335	4.11861	3.48707	4.34558	4.80775	4.95781	5.06052	7.95716	7.56485	5.43016	12.5882	11.5324	13.1811
ENSG00000064601.12	CTSA	123.667	118.53	120.255	143.452	153.225	151.526	150.39	151.285	156.505	128.867	124.618	123.761	134.809	137.988	129.626	154.803	156.841	161.362
ENSG00000064607.12	SUGP2	219.697	219.476	222.023	246.559	253.093	253.524	219.497	214.291	212.837	187.785	185.708	185.907	206.053	206.983	221.628	185.318	192.382	181.63
ENSG00000064651.9	SLC12A2	37.8053	39.9442	32.9984	29.6137	27.2784	28.8865	30.6473	34.9303	30.3546	45.6265	39.9986	41.7271	41.1737	35.5828	42.3553	29.1601	27.1536	25.5827
ENSG00000064652.6	SNX24	24.6842	24.531	26.1584	30.2792	28.7606	30.7718	27.8612	31.473	29.7109	19.6081	22.8563	23.9709	25.0743	25.8466	24.6684	29.6381	29.5649	30.0473
ENSG00000064666.10	CNN2	318.762	308.916	316.304	285.032	291.311	295.863	355.684	342.418	375.586	328.058	339.82	319.168	342.158	345.251	312.855	253.597	264.197	272.197
ENSG00000064687.8	ABCA7	20.4198	20.4063	21.4443	20.2139	20.9617	21.7607	14.1123	13.5608	14.9037	17.7227	16.1339	15.2703	21.5584	21.7139	19.7037	21.8302	25.8955	24.8032
ENSG00000064692.14	SNCAIP	7.29864	8.03226	9.79785	7.5282	9.95152	9.65013	4.96655	4.02354	4.60309	4.43067	4.53766	3.99514	6.10666	7.35472	7.99009	9.00298	8.49205	9.21261
ENSG00000064703.7	DDX20	42.6437	43.5262	43.9054	49.3285	50.181	50.5833	56.0251	62.4691	60.7737	44.6838	49.242	44.3017	44.3195	46.5098	44.4497	43.9792	45.291	47.6221
ENSG00000064726.5	BTBD1	95.2103	96.7127	97.886	114.462	112.784	108.165	122.68	123.18	123.157	99.4545	99.8285	110.799	96.6888	102.055	106.974	100.308	96.9772	94.7482
ENSG00000064787.8	BCAS1	0.246021	0.108544	0.462163	0.291146	0.105867	0.127816	0.454258	0.119216	0.128758	0.471348	0.0840307	0.266343	0.277575	0.350225	0.0775737	0.0796724	0.314521	0
ENSG00000064886.9	CHI3L2	0.0820071	0.217088	0	0.0415923	0.176445	0.191724	0.121135	0.119216	0.0965683	0.282809	0.168061	0.177562	0	0.14009	0.310295	0.557707	0.314521	0.425198
ENSG00000064932.11	SBNO2	144.825	140.13	136.615	125.526	124.041	127.72	126.314	123.329	128.211	128.678	133.441	128.377	137.492	145.413	129.548	144.765	154.534	154.063
ENSG00000064933.12	PMS1	35.5911	37.6648	36.326	41.0516	41.8175	41.4764	25.711	24.5585	24.5927	38.5563	36.7214	37.3768	39.4157	42.167	44.9152	39.4378	41.9361	37.5591
ENSG00000064961.14	HMG20B	107.757	107.024	114.801	121.574	120.936	127.305	124.164	128.783	128.822	101.434	100.585	100.855	115.101	121.318	96.4241	107.558	114.695	110.764
ENSG00000064989.8	CALCRL	0.164014	0	0.0924325	0.166369	0.211734	0.0958622	0.151419	0.178824	0.0321894	0	0.0840307	0.088781	0.3701	0.0700449	0.155147	0.478034	0.524201	0.56693
ENSG00000064995.12	TAF11	39.2814	39.1844	38.4519	38.0154	37.0535	37.6419	39.7627	40.6228	38.0157	34.3141	37.9819	40.4841	35.8072	39.1551	34.9857	39.6769	38.7909	37.4174
ENSG00000064999.12	ANKS1A	45.432	45.8056	44.5525	45.8347	44.4995	49.1773	34.251	33.5295	35.4728	40.0646	43.948	41.4607	45.3373	45.8794	48.0181	49.7952	48.7507	52.2284
ENSG00000065000.11	AP3D1	421.927	422.888	415.392	354.99	367.606	374.821	367.616	356.426	381.542	405.454	421.666	411.411	367.232	369.907	348.073	368.883	382.457	391.111
ENSG00000065029.10	ZNF76	108.413	99.4264	103.617	111.592	116.242	120.435	115.351	108.755	115.109	112.181	109.828	112.663	104.091	107.729	108.215	100.308	90.6868	99.071
ENSG00000065054.9	SLC9A3R2	132.606	128.516	132.918	129.019	121.677	126.442	101.693	92.9288	104.358	82.1089	88.5683	87.1829	90.1195	94.5606	75.6344	79.9911	89.1142	97.5828
ENSG00000065057.3	NTHL1	15.2533	16.2816	12.386	14.7653	15.4566	13.8042	11.9318	11.5043	12.1354	10.6525	9.5795	10.4762	12.7685	13.7288	12.2566	11.4728	12.8953	13.252
ENSG00000065060.12	UHRF1BP1	79.6289	79.997	73.3914	74.7829	75.1304	69.1167	65.3526	68.6386	64.2179	73.436	68.569	65.4316	72.3546	69.1343	81.9179	108.195	106.832	105.52
ENSG00000065135.7	GNAI3	163.604	161.188	156.026	152.061	147.508	146.541	153.933	163.624	162.299	149.229	146.465	155.544	155.72	161.454	155.225	157.592	164.494	157.252
ENSG00000065150.14	IPO5	610.625	585.378	587.224	553.926	564.096	545.009	581.268	591.579	586.202	619.446	606.281	607.262	618.808	629.634	657.748	630.049	600.21	621.497
ENSG00000065154.7	OAT	141.872	145.449	144.472	150.938	150.508	150.6	164.139	168.78	161.688	145.27	136.634	153.236	141.656	150.947	147.7	110.904	100.227	106.512
ENSG00000065183.11	WDR3	85.2054	88.0292	80.139	87.6349	84.8349	84.6144	87.6112	91.4088	84.3685	124.342	126.13	124.382	101.87	108.57	110.62	93.4557	89.9529	97.7954
ENSG00000065243.14	PKN2	95.1283	94.759	90.7687	103.856	101.421	99.6967	96.8175	100.38	86.7828	98.5118	95.2908	95.0844	84.9381	93.7201	103.328	81.1065	72.7591	73.9844
ENSG00000065268.6	WDR18	58.1431	50.9072	53.2411	54.7355	58.2975	53.2994	58.5387	57.2534	63.7029	53.6394	51.0907	56.8198	59.4937	57.5769	48.0957	62.4632	63.4283	67.0395
ENSG00000065308.4	TRAM2	520.581	540.115	530.285	538.62	549.415	546.543	536.448	527.471	529.516	528.476	530.486	515.64	407.018	430.986	452.72	422.184	436.135	435.544
ENSG00000065325.8	GLP2R	0.246021	0.217088	0.184865	0.124777	0.105867	0.127816	0.211987	0.29804	0.193137	0.282809	0.504184	0.621467	0.0925251	0.14009	0.155147	0	0.10484	0.0708663
ENSG00000065328.12	MCM10	91.684	89.8745	92.8022	84.5571	92.0339	84.3588	111.778	111.974	114.24	105.205	110.584	103.163	85.7708	85.9451	88.1237	55.452	53.3637	54.2127
ENSG00000065357.15	DGKA	15.4994	18.561	16.9151	17.3856	17.4328	20.5784	9.50913	9.95453	10.4938	13.1977	16.0499	15.3591	18.8751	19.5425	21.4103	24.2204	26.5246	28.5591
ENSG00000065361.10	ERBB3	3.60831	3.36487	4.52919	3.16101	3.5642	3.35518	1.6959	1.54981	1.44853	1.60258	1.59658	1.68684	3.51595	3.64234	4.732	5.4974	5.13717	4.81891
ENSG00000065413.12	ANKRD44	11.317	11.9398	10.0751	13.8086	12.2806	13.4527	12.5981	12.3687	11.5238	9.33269	10.2517	11.4527	10.0852	10.2966	11.5585	9.08265	8.5969	7.93702
ENSG00000065427.10	KARS	209.774	212.421	215.553	235.745	237.919	247.9	254.96	264.182	269.909	216.537	228.9	234.471	226.224	243.896	222.326	219.816	217.439	229.323
ENSG00000065457.6	ADAT1	35.5911	34.6256	34.2925	32.0677	34.6186	30.4203	43.9116	40.9209	41.5888	50.2457	46.637	50.3388	34.4193	33.0612	40.4935	29.1601	25.3713	28.8426
ENSG00000065485.13	PDIA5	16.8115	18.8867	18.1168	19.8395	19.3384	19.5879	19.9571	20.8926	21.1163	18.4768	18.4027	18.4664	18.0424	16.1804	16.2905	19.1214	19.0809	21.189
ENSG00000065491.8	TBC1D22B	48.9583	52.2097	51.3	51.0753	53.5335	55.696	47.7577	50.8456	48.1876	47.2291	45.8808	50.5164	50.3337	48.331	53.8362	49.7156	53.154	53.9292
ENSG00000065518.7	NDUFB4	63.0635	62.5214	63.5936	61.307	62.8145	63.1413	64.7469	70.0394	67.4691	57.4102	61.9306	63.212	60.789	65.0017	61.0505	54.2569	52.7346	51.7324
ENSG00000065526.6	SPEN	114.4	120.05	112.398	121.741	126.935	122.704	164.956	161.657	154.316	128.49	125.71	106.36	94.6532	92.7395	107.75	100.706	101.171	96.5198
ENSG00000065534.14	MYLK	139.002	134.16	133.195	143.909	141.897	139.735	149.209	144.43	141.698	153.754	147.306	144.891	143.044	152.348	162.052	135.602	128.429	120.331
ENSG00000065548.13	ZC3H15	115.63	121.786	122.935	125.526	127.817	128.296	128.101	133.82	129.756	122.362	119.156	123.228	124.446	119.357	118.61	113.055	109.977	110.41
ENSG00000065559.10	MAP2K4	47.2361	51.8841	48.7119	51.616	50.7457	49.5288	58.7507	68.4299	59.5505	54.1108	55.2922	59.1281	49.4084	54.9152	54.767	45.4133	44.3474	46.9135
ENSG00000065600.8	TMEM206	21.1578	20.7319	19.226	21.628	21.5616	21.2495	15.4145	18.9255	17.5754	23.0018	22.016	22.284	23.5014	24.936	25.289	25.3358	25.6858	26.4331
ENSG00000065609.10	SNAP91	0.57405	0.868352	1.20162	0.790253	0.811648	0.86276	0.9388	0.834511	0.354084	1.03697	0.588215	0.621467	1.4804	1.33085	0.853311	1.35443	1.46776	1.13386
ENSG00000065613.9	SLK	124.241	119.29	114.431	127.605	123.335	117.016	119.652	121.898	107.126	114.82	120.164	114.705	123.058	129.443	131.41	119.827	110.606	115.37
ENSG00000065615.9	CYB5R4	28.4565	28.0044	28.7465	29.3226	29.5369	30.2925	31.8889	30.9663	32.3826	28.3752	27.6461	28.5875	24.8893	32.4308	26.9957	32.825	31.3472	29.5512
ENSG00000065618.12	COL17A1	14.2692	14.6534	13.9573	13.975	14.5038	15.5297	16.2624	13.9483	15.3222	13.1977	14.2012	14.205	15.4517	12.538	12.5669	10.6761	9.33078	10.5591
ENSG00000065621.10	GSTO2	0.57405	0.651264	0.184865	0.499107	0.458758	0.191724	0.423974	0.476864	0.482842	0.659887	0.336123	0.710248	0.462626	0.350225	0.775737	0.876396	0.629041	0.56693
ENSG00000065665.16	SEC61A2	17.7956	21.3832	16.6379	17.344	18.0327	18.3736	17.0195	18.7467	17.6076	16.78	18.1506	19.5318	17.2097	17.0209	18.4625	18.8824	18.4519	21.189
ENSG00000065717.10	TLE2	17.0575	15.4133	17.6546	16.8865	16.48	18.2138	14.2334	13.3224	13.7127	12.3493	11.6803	12.7845	14.2489	14.6394	14.8166	13.863	16.0405	14.0315
ENSG00000065802.7	ASB1	103.985	104.745	98.6255	93.957	98.28	99.4731	116.108	112.659	114.079	69.0054	68.485	70.137	82.3474	79.6411	83.5469	148.43	145.728	152.292
ENSG00000065809.9	FAM107B	70.6902	78.803	71.3579	73.1192	75.9068	72.2162	67.1696	74.2715	62.705	52.5082	48.8218	50.1612	64.2124	59.4681	63.5329	105.646	96.453	100.205
ENSG00000065833.7	ME1	37.3953	42.5493	36.7881	35.6862	34.6186	35.3412	39.8838	38.8346	38.7561	40.6302	38.1499	38.087	43.8569	36.6335	41.1141	47.4051	45.92	49.819
ENSG00000065882.11	TBC1D1	102.181	106.807	108.054	98.9065	98.2095	99.505	85.4611	86.1633	82.4372	93.9868	93.106	97.8366	102.888	106.188	103.561	107.239	105.574	108.638
ENSG00000065883.10	CDK13	59.1272	61.7616	55.9217	59.8097	57.38	57.8369	58.4781	60.6511	55.044	63.9148	65.0398	56.3759	52.8318	51.5531	56.0858	53.9382	55.6701	51.8741
ENSG00000065911.7	MTHFD2	79.3829	87.7036	79.492	79.6492	87.0228	74.8684	80.9185	92.1241	82.8234	69.0996	67.3086	67.296	81.5146	82.2327	83.2366	147.872	138.494	151.37
ENSG00000065923.5	SLC9A7	14.7613	16.4987	15.7135	11.3547	12.7394	11.7271	9.72112	10.0737	8.98086	12.9149	14.2012	12.8732	9.15999	10.6468	13.11	14.9784	14.8873	15.8032
ENSG00000065970.4	FOXJ2	31.0807	31.1521	31.6119	29.1562	32.5718	31.1552	26.347	26.1977	27.361	33.3715	37.5617	34.8909	34.1418	34.9524	35.2185	29.2398	30.9279	30.2599
ENSG00000065978.13	YBX1	517.137	517.538	512.169	602.173	612.336	612.528	665.67	700.692	682.674	522.254	538.469	540.854	558.944	587.117	524.01	540.02	541.814	564.521
ENSG00000065989.11	PDE4A	61.9154	65.0179	66.459	50.1603	51.2044	53.555	38.2485	38.0597	39.078	49.4916	56.3846	50.9603	55.5151	56.9465	53.8362	52.1854	55.4605	56.693
ENSG00000066027.7	PPP2R5A	40.5935	38.3161	41.5946	40.1781	37.9357	41.1569	34.251	37.1656	34.9256	36.5766	39.5785	36.6665	41.1737	40.9763	40.2608	38.4021	37.6376	39.5434
ENSG00000066044.9	ELAVL1	168.115	171.717	169.614	153.351	155.06	154.754	155.72	152.06	157.986	158.373	161.003	168.861	175.335	170.419	168.568	133.611	142.373	142.158
ENSG00000066056.9	TIE1	2.95226	2.49651	1.75622	1.20618	2.01148	1.69357	1.6959	1.22196	2.09231	1.88539	1.84868	1.4205	1.8505	1.61103	1.55147	3.58526	4.29845	3.18898
ENSG00000066084.8	DIP2B	40.2655	42.7664	39.099	43.0064	44.923	42.9143	48.2422	44.3483	44.5502	56.279	51.3428	49.7173	40.9886	41.8869	47.4751	37.5257	37.4279	34.441
ENSG00000066117.10	SMARCD1	76.1846	84.3387	80.5087	86.5536	92.2456	92.4112	94.2434	98.4724	101.01	74.0017	79.1569	76.1741	74.5752	76.2789	74.7035	71.0678	80.8318	78.1655
ENSG00000066135.8	KDM4A	45.924	48.4106	48.0649	41.1348	41.6058	41.2847	36.7343	37.1954	36.5994	39.8761	36.3013	37.288	44.042	43.9882	46.3891	48.0425	50.2184	51.4489
ENSG00000066136.15	NFYC	37.1492	38.6417	42.519	45.0029	46.758	43.841	57.8725	57.9091	59.0354	45.5322	46.3009	41.1944	41.0812	44.3384	40.9589	31.7893	35.7505	36.2127
ENSG00000066185.8	ZMYND12	0.328029	0.54272	0.462163	0.582292	0.352891	0.383449	0.605677	0.625884	0.354084	0.942696	0.588215	0.532686	0.740201	0.630404	0.465442	0.956069	1.36292	0.921261
ENSG00000066230.6	SLC9A3	0	0.217088	0	0.0831846	0	0.0319541	0.121135	0.059608	0.0643789	0.0942696	0.0840307	0	0	0.14009	0.0775737	0	0.20968	0
ENSG00000066248.10	NGEF	12.1371	12.5911	11.2768	11.5627	12.4923	11.9508	10.8113	11.2659	11.7813	10.2754	9.83159	10.3874	15.6367	14.7795	13.9633	17.5279	18.2422	16.937
ENSG00000066279.12	ASPM	203.706	216.98	197.99	237.034	235.237	227.481	214.985	217.48	181.613	195.704	185.204	185.108	158.958	164.465	188.97	139.825	118.994	121.89
ENSG00000066322.8	ELOVL1	86.5995	92.5881	85.5925	85.6801	94.5747	94.7439	98.0591	102.079	107.963	92.29	98.2319	91.3556	93.5429	94.7007	86.4171	95.8459	105.364	105.166
ENSG00000066379.10	ZNRD1	17.4675	16.6072	16.6379	16.1378	16.1624	14.635	14.1123	13.1138	15.0647	13.6691	17.0582	18.644	18.505	20.8734	20.6346	25.8935	23.4842	23.5276
ENSG00000066422.4	ZBTB11	37.7233	39.6186	37.5276	41.5923	39.8414	40.2941	36.7343	37.9405	33.7345	46.6635	42.1834	42.8812	42.1915	43.8481	52.9053	54.974	54.9363	53.2914
ENSG00000066427.17	ATXN3	30.4247	30.2838	31.8892	19.7979	18.7385	20.5145	17.7463	20.1475	16.996	27.7153	25.2092	25.0362	25.5369	25.9867	23.3497	34.1795	23.589	26.7166
ENSG00000066455.8	GOLGA5	51.6645	45.8056	47.6952	62.9707	59.8855	61.4477	56.4794	55.0778	51.8894	47.7004	49.7462	46.4324	47.4654	49.7319	50.5005	58.3202	58.396	59.0316
ENSG00000066557.5	LRRC40	20.5018	22.2515	18.6714	26.0784	25.0552	25.3076	26.347	23.7836	24.0777	19.3253	18.9909	20.4196	24.6117	22.9047	23.4273	20.0774	20.1293	20.0551
ENSG00000066583.7	ISOC1	22.47	25.8335	23.2006	25.704	27.5255	26.0106	25.5899	27.5985	26.5241	28.2809	25.2092	26.1016	33.124	30.7497	27.5387	23.4237	19.8148	23.4567
ENSG00000066629.12	EML1	6.15054	6.94682	4.80649	6.90432	5.61096	5.81564	6.60188	7.33178	6.116	8.29573	8.4871	8.61175	8.23474	7.56485	8.99855	5.97543	5.87105	6.37796
ENSG00000066651.13	TRMT11	16.2374	18.561	19.1335	21.7112	20.7147	19.8435	19.4725	21.1012	22.0176	17.2513	16.6381	16.2469	17.7648	18.702	18.6177	20.3961	20.7584	21.5433
ENSG00000066654.8	THUMPD1	46.088	47.1081	44.8298	47.7064	49.7576	47.6435	61.2945	62.7076	58.1341	49.3973	46.1328	50.3388	44.4121	48.4711	46.777	41.9874	40.8877	39.6142
ENSG00000066697.10	MSANTD3	58.2251	62.3043	67.753	62.1389	62.7087	66.6882	69.562	68.9664	67.2116	56.8446	60.0819	60.9925	60.2339	61.0091	58.956	61.7461	64.0574	62.2206
ENSG00000066739.7	ATG2B	53.3867	54.9233	54.3503	63.553	67.1198	66.9118	55.8434	55.048	51.825	57.5045	50.5865	52.6471	52.7393	57.0166	62.7571	70.9881	62.4848	61.1576
ENSG00000066777.4	ARFGEF1	63.3095	66.429	61.7449	65.0503	64.7907	61.3199	58.1147	61.6346	54.6255	77.8667	73.6109	78.1273	68.2835	71.3057	80.5991	66.6061	61.7509	59.882
ENSG00000066827.11	ZFAT	14.7613	11.6142	12.9406	12.7272	13.057	14.7947	16.1413	15.9749	15.966	14.1404	14.6213	13.0508	13.8788	13.3085	13.0324	13.7037	17.6132	13.8189
ENSG00000066855.11	MTFR1	43.1358	46.891	46.1238	38.0985	39.7355	39.3355	38.7633	38.8048	37.9514	40.1589	45.8808	45.2783	43.3943	45.9495	49.6472	41.35	44.0329	42.6615
ENSG00000066923.13	STAG3	0.492043	0.108544	0.277298	0.207961	0.176445	0.15977	0.333122	0.268236	0.225326	0.565618	0.252092	0.88781	0.0925251	0	0.232721	0.31869	0.419361	0.0708663
ENSG00000066926.6	FECH	15.9094	17.15	15.9908	16.7617	14.2568	14.0278	17.1407	17.6142	17.9939	16.78	18.1506	22.3728	18.9677	18.702	19.8589	18.245	18.6616	18.3544
ENSG00000066933.11	MYO9A	71.7563	70.3365	69.0471	78.2351	79.6827	73.1109	65.6251	61.6048	56.9753	72.1163	68.7371	62.8569	60.6965	67.3832	69.3509	79.1944	70.4526	70.5119
ENSG00000067048.12	DDX3Y	0	0	0	0.0831846	0.0352891	0.127816	0.151419	0.0894119	0.0965683	0	0.0840307	0	0.3701	0.0700449	0	0	0.10484	0
ENSG00000067057.12	PFKP	377.151	363.623	367.142	404.485	398.766	395.4	398.505	399.403	401.563	319.48	322.426	322.985	326.059	327.67	325.81	382.667	392.417	394.3
ENSG00000067064.6	IDI1	174.429	182.137	179.319	178.057	177.539	181.148	223.253	227.226	216.313	149.794	142.684	158.208	108.532	113.613	110.853	82.1422	79.9931	82.7009
ENSG00000067066.12	SP100	60.5213	61.8701	67.9379	69.9582	72.1308	67.487	69.2592	69.7413	69.4326	61.6523	60.8382	59.2169	66.8957	63.3206	67.2564	71.3068	67.7268	66.6143
ENSG00000067082.10	KLF6	182.794	175.95	173.403	195.442	197.442	189.008	180.068	174.89	170.894	158.184	157.978	165.843	181.997	197.247	188.271	202.368	195.422	200.41
ENSG00000067113.12	PPAP2A	12.8751	15.1962	14.4195	13.767	13.1275	14.2835	17.2315	16.6008	15.3544	14.329	13.8651	15.6255	14.619	13.3786	13.7305	18.006	15.6212	17.4331
ENSG00000067141.12	NEO1	54.2067	52.3182	55.0898	56.5655	58.474	59.2748	59.3261	55.048	55.1083	47.7947	53.7796	44.4793	53.387	52.4636	55.0773	54.974	50.3233	55.1339
ENSG00000067167.3	TRAM1	148.187	145.449	145.304	185.502	179.304	188.146	188.759	201.386	179.231	143.855	146.297	142.405	142.581	137.498	150.493	164.284	153.591	155.835
ENSG00000067177.10	PHKA1	11.891	11.9398	11.7389	13.8502	14.6803	13.9	13.1129	13.5906	13.1333	9.14415	7.89888	8.70053	11.9357	10.6468	12.8772	15.2174	12.7905	13.8898
ENSG00000067182.3	TNFRSF1A	97.7525	91.6112	93.5417	98.9065	105.479	97.9712	74.1652	79.2488	78.9607	107.185	110.5	102.542	106.404	113.263	102.552	130.344	140.276	138.331
ENSG00000067191.11	CACNB1	14.6793	14.5449	12.6633	13.8086	13.9745	14.2835	10.7811	12.011	10.8157	12.8207	13.3609	13.1396	14.9891	16.3205	12.8772	22.7066	23.1697	22.9607
ENSG00000067208.10	EVI5	75.3646	78.3688	73.1141	48.1223	45.8052	45.4707	41.4889	42.3217	39.2389	73.3418	73.5269	63.3896	58.7535	59.4681	66.0928	58.2405	61.646	60.378
ENSG00000067221.9	STOML1	10.5789	9.44333	9.42812	9.44145	9.28102	7.38139	8.66118	8.31531	8.36926	12.9149	11.3441	12.3406	12.7685	13.5187	11.2482	12.5882	12.5808	14.5984
ENSG00000067225.13	PKM	2754.54	2702.2	2732.95	2886.71	2964.81	2969.81	2927.39	2973.63	3117.58	2516.72	2639.15	2580.77	2697.11	2721.88	2652.63	2550.63	2664.62	2704.75
ENSG00000067248.5	DHX29	71.7563	71.422	68.7698	78.4431	75.2716	71.1617	75.7097	78.9806	74.0679	76.5469	75.7116	78.4824	68.8387	78.4503	77.884	54.974	52.2104	50.9528
ENSG00000067334.9	DNTTIP2	140.806	138.394	143.363	142.87	140.168	139.128	190.546	195.961	191.463	148.852	162.095	149.685	130.553	136.798	142.115	129.069	119.308	120.685
ENSG00000067365.10	METTL22	7.70867	7.27245	7.57947	9.1503	8.96342	8.27611	11.3564	10.2228	9.91435	9.89831	9.99965	11.0088	7.67959	8.89571	8.99855	9.56069	10.3792	9.28348
ENSG00000067369.9	TP53BP1	53.9607	50.6901	52.8714	54.1948	56.6389	53.5231	46.1223	44.0801	40.784	53.4509	46.3009	46.6988	51.9066	52.3936	56.9391	59.9933	57.4524	57.4017
ENSG00000067533.5	RRP15	48.2202	50.5815	48.1573	46.7081	45.8405	46.3334	58.4479	62.0817	56.9431	59.8612	61.0063	62.0579	53.7571	54.9853	48.4836	45.0946	43.928	43.1575
ENSG00000067560.6	RHOA	601.03	588.743	599.24	564.865	567.554	568.687	582.843	592.742	604.775	574.102	590.4	590.127	590.033	612.053	583.82	606.148	616.88	621.922
ENSG00000067596.6	DHX8	103.903	105.939	94.7433	99.4472	99.8681	97.396	111.657	108.427	108.8	110.013	108.316	102.364	96.5037	95.8215	102.165	88.5957	86.3883	92.5513
ENSG00000067601.6	PMS2P4	1.39412	1.19398	1.29406	1.12299	1.37627	1.27816	1.81703	1.4902	1.28758	1.79112	1.26046	2.04196	1.4804	1.54099	1.16361	2.3105	0.943562	1.34646
ENSG00000067606.11	PRKCZ	21.3219	19.3208	22.0914	18.9661	20.3265	23.1987	21.1079	18.8063	18.5411	17.9112	16.8902	16.602	20.078	21.0135	18.928	26.0529	22.96	23.7402
ENSG00000067646.7	ZFY	0	0.108544	0	0.124777	0.0352891	0.0319541	0.151419	0.029804	0.0321894	0	0.168061	0	0	0.0700449	0	0	0.10484	0
ENSG00000067704.8	IARS2	193.619	197.442	201.688	194.943	194.725	183.96	172.648	183.086	175.561	194.573	183.439	183.155	203.185	201.169	205.027	186.274	180.325	181.418
ENSG00000067715.9	SYT1	0.328029	0.868352	1.01676	0.998215	0.846938	0.86276	0.757097	1.10275	0.901305	0.848427	0.840307	1.24293	0.462626	0.980629	0.698164	0.876396	0.838721	0.921261
ENSG00000067798.9	NAV3	39.4454	41.3553	39.2838	43.1312	42.7351	43.0421	53.2996	51.4715	48.4773	67.0257	58.8215	55.7544	39.1381	38.3146	43.2086	41.9874	42.0409	44.504
ENSG00000067829.14	IDH3G	46.252	42.3322	48.0649	50.0771	56.1449	55.3764	61.1734	58.4158	66.9219	42.0443	43.948	44.0354	46.4476	48.6812	44.5273	41.6687	43.7184	43.6536
ENSG00000067836.8	ROGDI	5.33046	5.4272	6.19298	6.65477	6.74021	6.90208	5.08769	6.25884	6.43789	5.2791	4.03347	5.32686	6.01413	6.02386	5.81803	6.77215	6.91945	7.72442
ENSG00000067900.6	ROCK1	103.903	102.357	101.676	111.093	109.537	108.516	116.29	113.732	102.362	109.164	108.484	93.5751	99.1869	96.5219	111.551	96.6426	86.9125	90.9923
ENSG00000067955.9	CBFB	92.6681	94.976	87.8109	75.9059	71.7074	72.5997	102.814	102.854	99.4976	123.493	120.836	123.938	94.0055	101.775	104.647	69.8727	65.3154	69.6615
ENSG00000067992.8	PDK3	12.3831	11.3971	12.0162	11.0635	11.0808	9.93772	8.50977	10.1632	9.4637	10.3697	11.0921	10.0322	9.80766	9.52611	10.3949	9.16233	10.9034	7.44096
ENSG00000068001.9	HYAL2	4.42839	4.45031	4.80649	5.03267	4.26998	4.82507	5.11797	4.82824	5.1825	4.99629	5.37796	4.70539	4.16363	6.09391	4.4217	4.38198	3.45973	4.18111
ENSG00000068024.12	HDAC4	26.8983	27.7873	26.6206	22.0855	24.3847	22.0483	18.5943	18.6573	17.6398	24.9815	25.0411	24.9475	23.3163	24.7259	23.9703	24.2204	23.7987	25.2284
ENSG00000068028.13	RASSF1	24.7662	24.2053	24.2173	27.4093	27.5255	28.0876	24.3785	22.9491	23.6914	18.6654	19.159	18.5552	21.0957	22.3443	18.5401	20.3165	22.8552	22.6063
ENSG00000068078.13	FGFR3	5.00244	4.66739	5.73082	4.82471	5.22278	5.11265	6.20819	7.06354	7.14606	8.95562	9.41144	9.05566	9.06746	8.33535	6.36105	3.10722	2.41132	3.54331
ENSG00000068079.3	IFI35	23.454	21.2746	25.2341	24.7058	25.3728	24.5088	26.4378	27.5985	27.1679	24.8872	21.7639	21.7513	19.8929	25.0761	20.3243	24.6984	23.3794	26.0788
ENSG00000068097.10	HEATR6	31.4087	33.9743	31.2422	34.6048	34.5833	36.5874	34.4933	33.9169	33.2195	31.8631	30.3351	28.765	32.4763	29.559	32.8137	41.0313	40.8877	39.1182
ENSG00000068120.10	COASY	80.695	82.1678	85.6849	78.5262	82.2941	81.2912	65.7766	62.3201	69.7223	73.3418	71.5941	80.5243	78.4613	84.0539	76.798	84.0544	79.8882	88.2285
ENSG00000068137.10	PLEKHH3	24.7662	20.8405	23.4779	26.6607	25.0552	25.9148	13.0221	12.6965	13.1011	19.4195	18.8229	20.3308	28.0351	29.2788	24.5909	30.5145	33.0247	33.1654
ENSG00000068305.13	MEF2A	56.7489	56.0087	57.1233	62.4716	65.4612	62.1826	70.7734	75.5829	71.1387	64.1034	62.0146	59.4832	53.9421	59.328	64.4638	70.1117	66.0493	63.0001
ENSG00000068308.9	OTUD5	33.2949	30.6094	28.3768	43.9215	39.6649	41.764	41.4283	43.6032	40.3334	22.0591	25.8815	23.9709	24.3341	27.3175	25.6769	28.1244	24.3229	29.7638
ENSG00000068323.12	TFE3	49.0403	50.6901	53.2411	60.4336	62.0735	63.6525	55.3589	50.8754	54.4002	49.3973	51.5948	39.5075	56.1628	51.2729	53.9913	65.3314	59.4444	63.3544
ENSG00000068354.11	TBC1D25	6.15054	6.4041	7.1173	9.52463	9.59863	9.49036	7.26813	8.31531	8.62677	6.59887	6.13424	5.06052	8.60484	7.77499	8.99855	8.20626	7.54849	8.50395
ENSG00000068366.15	ACSL4	218.549	225.337	219.065	250.178	243.883	241.988	234.185	236.167	216.828	210.127	202.934	215.827	214.103	206.983	231.17	206.591	195.212	196.654
ENSG00000068383.14	INPP5A	22.1419	21.4917	17.2849	17.0112	16.48	19.1085	18.0795	17.1075	18.7343	18.0998	23.2765	19.8869	18.505	21.6439	20.2467	18.8027	18.2422	20.1969
ENSG00000068394.9	GPKOW	23.208	20.7319	23.5703	29.4889	27.8784	29.6214	25.3476	28.3734	26.2022	19.6081	21.2598	19.6206	26.6472	26.2668	24.0479	24.1407	21.3874	23.4567
ENSG00000068400.9	GRIPAP1	54.4527	48.7363	54.1655	69.0432	66.5199	67.4231	72.4996	67.5358	64.9583	43.4583	45.3766	47.8529	51.8141	54.7751	54.6119	68.2792	69.2994	63.3544
ENSG00000068438.10	FTSJ1	47.8922	49.9303	54.3503	63.9689	64.1908	68.0622	74.3772	74.3609	79.4757	52.5082	53.4435	60.2823	48.2056	55.8958	52.595	48.2815	52.1056	52.8662
ENSG00000068489.8	PRR11	153.763	163.033	154.27	134.551	146.485	137.69	154.539	161.985	155.893	146.966	147.642	157.409	126.389	121.108	133.504	105.725	98.8643	100.772
ENSG00000068615.12	REEP1	9.26681	8.79207	8.04163	8.44323	7.51657	9.29864	7.57097	7.89806	8.5302	7.16449	7.05858	6.39223	8.60484	8.75562	9.38642	4.38198	3.56457	5.2441
ENSG00000068650.14	ATP11A	88.4037	93.4564	80.786	102.109	106.114	103.531	104.207	99.128	91.9009	84.4656	88.9045	77.8609	71.707	68.0837	85.2535	94.4118	91.5255	85.9608
ENSG00000068654.11	POLR1A	201	204.497	192.814	163.499	166.176	161.24	179.614	169.316	185.862	264.521	254.445	246.19	192.452	181.276	209.992	161.018	157.575	167.386
ENSG00000068697.6	LAPTM4A	139.658	141.433	149.001	150.689	151.708	154.849	151.722	158.885	158.726	132.732	133.105	139.475	149.15	149.196	139.71	157.99	162.188	165.048
ENSG00000068724.11	TTC7A	44.2019	41.898	44.6449	43.3392	42.3469	41.2208	45.4258	42.0534	46.6425	38.7448	38.318	40.3066	31.181	34.4621	35.6839	41.4296	39.1054	43.0158
ENSG00000068745.10	IP6K2	56.913	56.3344	59.3417	62.8459	63.0263	64.739	67.1999	68.8472	68.6923	50.0572	51.1747	52.3808	64.1199	63.2506	63.9983	72.4222	72.7591	73.134
ENSG00000068784.8	SRBD1	25.8323	26.7018	26.9903	28.0332	28.0548	26.7456	27.9823	27.8965	27.0713	33.6543	32.3518	37.5543	32.1062	27.8779	32.4258	26.6106	26.3149	24.0945
ENSG00000068793.13	CYFIP1	144.497	142.518	143.455	147.528	140.803	142.292	146.12	152.447	143.372	139.896	140.583	133.882	134.809	141.701	134.901	155.441	151.18	149.67
ENSG00000068796.12	KIF2A	60.8493	68.4913	59.4341	67.7954	65.8141	63.0454	49.0901	47.7162	45.6124	69.2882	71.09	70.3145	68.9312	66.0524	73.2296	59.6746	56.7185	55.0631
ENSG00000068831.14	RASGRP2	0.246021	0	0.0924325	0.166369	0.0705781	0.383449	0.0605677	0.208628	0.0643789	0.0942696	0.336123	0.355124	0.277575	0	0.155147	0.398362	0.524201	0.283465
ENSG00000068878.10	PSME4	148.925	149.248	156.488	133.594	135.792	139.799	150.45	154.325	144.756	164.406	160.751	161.404	144.802	148.145	161.353	128.273	122.453	129.969
ENSG00000068885.10	IFT80	12.3831	14.3278	13.5876	14.3493	15.386	14.8906	12.3255	13.1734	11.8135	11.2181	9.99965	12.6069	12.2133	12.0477	12.5669	13.9427	11.3227	11.126
ENSG00000068903.15	SIRT2	41.9057	38.4246	42.3341	47.0409	48.1343	48.4424	46.94	47.9248	50.6018	37.048	41.8473	41.8158	46.9102	46.5098	46.3891	40.0752	45.5006	43.6536
ENSG00000068912.9	ERLEC1	63.3095	70.1195	70.526	76.1139	74.6011	72.1843	76.497	76.2982	72.4263	63.8205	68.1489	72.3565	61.0666	70.5352	68.6527	65.172	63.4283	60.5198
ENSG00000068971.9	PPP2R5B	17.7135	16.9329	18.3941	18.7165	18.8444	19.6518	11.0536	11.2659	10.8478	13.292	14.6213	15.3591	17.1171	16.1804	16.9886	20.3961	22.6455	23.9528
ENSG00000068976.9	PYGM	0.738064	0.976896	0.831893	0.665477	0.670492	1.02253	0.605677	0.59608	0.547221	0.659887	1.00837	0.532686	1.01778	0.770494	0.543016	1.11541	0.943562	1.06299
ENSG00000069011.11	PITX1	50.4344	51.7755	51.4849	47.7064	46.511	48.6341	41.1255	40.6526	42.3935	54.0165	55.7964	56.2871	54.4048	57.0866	45.8461	40.3142	42.5651	42.6615
ENSG00000069020.14	MAST4	14.2692	16.3902	17.4697	18.2174	18.1386	18.5014	15.0814	12.3985	14.2599	14.7061	11.0921	13.8498	13.1386	12.1878	12.2566	11.7118	10.9034	11.4095
ENSG00000069122.14	GPR116	15.4994	17.2585	17.5622	20.0475	18.4209	19.2364	20.2296	19.462	16.8029	18.4768	17.8985	18.3777	14.1563	14.5693	17.1438	17.2092	11.7421	16.2992
ENSG00000069188.12	SDK2	0.246021	0.54272	0.647028	0.748661	0.564625	0.990577	0.878232	0.417256	0.643789	0.659887	0.840307	0.443905	0.647676	0.630404	0.387869	0.398362	0.524201	0.708663
ENSG00000069248.9	NUP133	97.7525	103.551	99.6422	105.728	102.409	103.148	105.963	114.477	111.633	111.71	108.568	106.36	106.774	111.652	114.033	97.28	89.6384	92.4096
ENSG00000069275.12	NUCKS1	796.535	795.519	746.3	680.283	663.011	647.486	622.576	638.312	605.258	762.264	750.226	754.905	797.567	824.569	862.465	687.573	620.759	658.773
ENSG00000069329.11	VPS35	124.979	130.578	125.338	125.526	127.076	121.17	119.712	117.756	117.298	123.776	112.601	115.593	122.226	132.385	135.832	143.41	145.413	137.126
ENSG00000069345.7	DNAJA2	64.4576	65.9948	72.4671	59.7265	62.6028	62.2466	59.5986	67.1186	61.0956	76.2641	78.8208	77.3282	72.3546	73.1969	71.523	66.6061	63.2186	66.5434
ENSG00000069399.8	BCL3	25.6682	25.5079	25.7887	20.297	19.0208	22.2081	7.96466	6.7655	6.56665	13.5748	10.924	12.7845	17.7648	18.6319	17.4541	35.0559	33.9682	34.5119
ENSG00000069424.10	KCNAB2	23.044	24.531	21.7216	22.8758	23.4319	20.8341	25.287	25.542	24.6249	18.2883	17.8145	17.1347	19.0602	20.7333	19.5486	33.5421	34.0731	34.2284
ENSG00000069482.6	GAL	4.92043	4.55885	4.80649	3.49375	2.82313	3.70667	3.78548	4.11295	4.31339	4.61921	4.53766	4.97173	6.01413	5.53355	4.732	3.26657	4.40329	3.47245
ENSG00000069493.10	CLEC2D	0.902079	0.868352	0.277298	0.665477	0.38818	0.575173	0.211987	0.387452	0.289705	0.754157	0.672246	0.532686	1.1103	0.980629	1.31875	1.35443	1.67744	1.62992
ENSG00000069509.5	FUNDC1	14.3513	15.5218	18.7638	19.6316	19.2325	19.8754	22.4706	24.3797	22.2429	14.329	18.2347	17.0459	17.0246	18.8421	17.3765	16.4125	16.9841	15.4488
ENSG00000069667.11	RORA	0.246021	0.217088	0.184865	0.249554	0.141156	0.255633	0.211987	0.29804	0.0965683	0.0942696	0.336123	0.177562	0.18505	0.210135	0	0.398362	0.20968	0.283465
ENSG00000069696.6	DRD4	1.80416	1.08544	1.57135	0.582292	0.38818	0.511265	0.726813	0.685492	0.643789	1.88539	2.1848	1.8644	1.20283	1.4009	0.930885	1.11541	1.78228	2.05512
ENSG00000069702.6	TGFBR3	24.5201	24.6395	21.2595	22.1687	25.7257	25.3076	20.0176	19.2534	19.7965	24.2273	23.3605	23.7933	27.0173	22.3443	28.0041	26.3716	24.3229	23.1024
ENSG00000069712.9	KIAA1107	6.64258	7.05536	4.89892	6.86273	6.21088	5.52806	3.14952	2.68236	2.60735	6.88168	5.54603	4.88295	7.58706	8.2653	7.91252	7.96724	8.70174	7.79529
ENSG00000069812.7	HES2	2.21419	2.06234	2.40325	1.6221	1.97619	1.43793	1.54448	1.22196	1.2232	0.377079	0.756276	1.06537	0.832726	1.33085	0.775737	2.15115	4.40329	2.83465
ENSG00000069849.6	ATP1B3	98.6546	102.248	114.247	89.3818	89.1402	93.2101	94.3342	88.8457	94.7335	103.131	98.568	106.804	105.664	103.386	100.846	90.4282	87.227	91.134
ENSG00000069869.11	NEDD4	56.5029	58.2882	50.653	59.8097	62.744	60.2654	63.2933	63.9891	57.4904	58.4472	60.334	56.0208	53.1094	56.2461	61.1281	58.1609	53.3637	53.504
ENSG00000069943.5	PIGB	8.77476	9.76896	8.22649	9.1919	8.7164	8.91519	9.35771	9.09021	8.40145	8.01292	9.32741	7.54638	9.34504	8.47544	9.69672	9.242	8.80658	8.36222
ENSG00000069956.7	MAPK6	64.3756	67.1888	60.7282	70.3326	73.0131	67.9663	84.8857	89.2629	81.9221	69.1939	71.8462	64.6325	63.3797	59.188	68.1873	76.4058	73.1784	71.0789
ENSG00000069966.14	GNB5	40.1835	44.6116	39.1914	39.5959	36.136	38.249	38.1274	39.8479	37.9835	36.2938	38.5701	39.8627	36.2698	38.8049	41.3468	35.4542	36.7989	33.7323
ENSG00000069974.11	RAB27A	20.9938	24.748	20.8897	24.9554	24.5259	23.0389	25.4384	24.022	21.5669	21.4935	20.7556	19.8869	18.9677	20.1729	19.471	19.1214	15.5163	18.7796
ENSG00000069998.8	CECR5	42.0697	41.2467	41.6871	34.0225	36.5595	35.3732	35.4624	34.364	37.211	41.1958	42.4355	42.6149	46.7252	43.4279	41.8898	35.0559	37.4279	39.6142
ENSG00000070010.14	UFD1L	51.9105	49.7132	49.7287	53.1965	50.9574	54.8013	56.8731	57.8793	57.9732	52.2254	52.015	48.9183	48.6682	51.483	52.2071	43.2621	44.2426	45.6379
ENSG00000070018.4	LRP6	45.596	49.279	44.1827	46.7497	48.9106	49.0815	51.6643	54.3327	49.0567	50.2457	46.3849	42.3485	47.0953	44.7587	54.0689	48.9985	40.8877	40.819
ENSG00000070047.7	PHRF1	68.2299	60.5676	63.686	54.3195	55.4391	56.5907	71.6516	70.7845	72.716	71.2678	74.7033	70.936	60.8815	55.0553	56.3961	49.6359	52.2104	49.1812
ENSG00000070061.10	IKBKAP	86.5995	80.1055	84.3909	88.7579	90.0577	83.2723	83.4623	86.6402	85.4952	84.0885	85.9634	79.1926	86.6035	90.3579	100.691	102.06	97.9207	96.5907
ENSG00000070081.11	NUCB2	144.989	145.883	146.875	153.351	148.99	142.707	146.846	157.097	141.022	122.928	134.197	134.947	132.959	138.759	136.685	151.457	143.631	137.693
ENSG00000070087.9	PFN2	88.7317	83.4704	81.5255	88.9243	92.9514	85.0618	88.7923	95.1641	95.5061	84.7484	82.8543	84.9634	81.5146	91.2685	92.1576	110.346	97.6062	103.465
ENSG00000070159.9	PTPN3	50.5164	48.4106	50.006	49.37	50.6045	51.7017	40.3381	41.5766	42.3935	46.852	46.553	47.6754	49.4084	47.0001	49.6472	42.7044	44.3474	40.252
ENSG00000070182.13	SPTB	0.246021	0.651264	0.462163	0.166369	0.352891	0.383449	0.333122	0.327844	0.386273	0.188539	0.252092	0.799029	0.277575	0.14009	0.387869	0.637379	0.314521	0.212599
ENSG00000070214.11	SLC44A1	87.2556	77.3919	78.2903	70.1246	69.3077	67.6468	64.4743	62.7374	62.866	78.0553	74.8713	75.5526	74.8528	75.4384	83.0039	88.5957	80.3076	80.7167
ENSG00000070269.9	TMEM260	15.3353	15.0876	16.453	16.3458	16.4447	14.5711	15.1419	15.5577	14.9037	17.0628	19.4111	21.3962	15.3592	18.3518	18.6953	25.8935	24.6374	19.7008
ENSG00000070366.9	SMG6	134.656	133.401	129.128	133.844	131.769	132.45	132.946	133.254	139.316	99.5487	107.811	98.4581	101.593	100.725	93.8642	103.255	100.542	103.11
ENSG00000070367.11	EXOC5	122.109	124.934	121.271	131.057	125.453	125.036	128.797	132.985	122.32	138.294	131.676	129.887	126.297	129.863	147.08	124.926	106.308	113.74
ENSG00000070371.11	CLTCL1	7.62666	6.72973	7.20974	8.6512	10.7985	10.2253	9.17601	9.89492	9.10961	10.1811	8.40307	6.30345	8.14221	7.98512	9.85186	18.245	18.7664	18.1418
ENSG00000070388.7	FGF22	0.164014	0	0.36973	0.166369	0.0705781	0.223679	0.211987	0.0894119	0.128758	0.282809	0.0840307	0.355124	0.277575	0.28018	0.232721	0.159345	0.10484	0.0708663
ENSG00000070404.5	FSTL3	15.6634	17.4756	18.1168	18.0095	19.4796	19.6837	20.2296	19.4024	21.9532	15.9316	19.159	17.845	19.8929	19.0522	15.9026	22.0693	24.5326	22.7481
ENSG00000070413.14	DGCR2	56.4209	54.1635	55.2746	50.5346	52.5101	51.2543	46.6977	45.0338	47.1254	57.5045	57.561	59.1281	65.1377	60.7289	58.1027	51.2294	52.5249	51.8741
ENSG00000070423.13	RNF126	49.6963	47.6508	49.5438	52.1983	54.5922	55.9196	57.6605	62.8566	60.5162	54.5821	50.9226	49.7173	55.145	48.4711	43.8292	46.8474	52.9443	50.1024
ENSG00000070444.10	MNT	38.8714	34.517	37.5276	26.7022	28.8312	30.0049	19.5937	18.6573	19.539	21.5877	25.2932	23.4382	26.8323	29.629	27.6938	30.1958	29.6698	31.9607
ENSG00000070476.10	ZXDC	34.607	32.6718	31.7044	28.7819	31.0897	30.2925	31.041	31.324	33.3805	38.2735	40.7549	40.0402	30.0707	30.0493	30.564	39.1988	37.8473	38.7638
ENSG00000070495.10	JMJD6	48.2202	44.1774	54.3503	44.7117	43.4761	47.5796	33.1003	37.702	37.9835	40.6302	45.4606	41.1944	46.17	47.5605	41.0365	45.3336	45.3958	46.2757
ENSG00000070501.7	POLB	7.70867	8.46644	7.3946	7.40343	7.65773	6.93404	5.69337	5.45413	6.47008	5.75045	6.72246	6.03711	7.77211	6.30404	8.06767	8.76396	8.17753	7.37009
ENSG00000070540.8	WIPI1	43.7098	44.8287	48.4346	50.3683	56.1802	56.0794	54.2081	54.3327	54.9152	37.6136	39.9986	39.0636	38.583	42.5173	35.1409	52.1854	52.5249	56.6221
ENSG00000070610.10	GBA2	60.6033	55.2489	59.1568	65.3831	69.8371	70.3629	74.1349	72.9601	76.0315	58.5414	54.1998	56.731	67.3583	68.574	65.1619	65.0924	68.6703	70.8663
ENSG00000070614.10	NDST1	382.235	366.662	364.092	367.385	379.181	372.041	479.848	461.693	490.052	406.114	409.482	394.72	296.45	300.142	313.708	225.712	222.261	225.851
ENSG00000070669.12	ASNS	104.477	99.9691	84.7606	112.299	108.267	89.791	84.1286	130.184	80.538	67.9684	84.1987	51.2266	79.3866	90.8483	84.9432	309.527	295.964	328.323
ENSG00000070718.7	AP3M2	33.1309	33.4316	33.8303	34.48	35.889	34.5104	37.3703	40.8017	38.9492	30.9204	31.9317	31.7836	34.1418	38.2445	37.4681	40.7126	37.9521	37.9843
ENSG00000070729.9	CNGB1	0	0	0.0924325	0	0.0705781	0.0319541	0.0908516	0	0	0	0.0840307	0.266343	0	0	0.0775737	0	0.20968	0.0708663
ENSG00000070731.5	ST6GALNAC2	6.31455	4.01613	3.42	5.49018	4.79931	4.28185	4.33059	5.54354	5.37564	5.56191	4.78975	5.41564	4.16363	6.09391	6.67134	5.81609	6.39525	5.38584
ENSG00000070756.9	PABPC1	1741.59	1689.38	1672.94	1651.09	1645.39	1608.47	1659.68	1745.47	1686.15	1698.46	1747.33	1684.62	1813.77	1807.3	1778.84	1974.92	1994.58	1992.19
ENSG00000070759.12	TESK2	4.67441	3.25632	4.15946	4.49197	4.79931	4.82507	2.78612	3.15922	2.99362	3.01663	3.44526	2.30831	3.701	4.55292	3.56839	3.7446	2.83068	2.90552
ENSG00000070761.3	C16orf80	50.1884	52.2097	52.5941	66.2565	67.0492	70.0114	77.2541	85.0308	80.3127	49.8686	51.6789	52.3808	51.7215	57.2967	50.5005	45.0946	45.3958	46.8426
ENSG00000070770.4	CSNK2A2	131.949	123.089	129.59	99.9879	102.162	97.6517	116.078	120.587	118.296	135.654	136.97	132.284	124.724	119.497	123.109	128.193	125.284	121.89
ENSG00000070778.8	PTPN21	58.5531	58.2882	54.5352	58.146	61.7559	65.3461	68.381	66.7311	67.115	64.2919	64.2835	63.3008	58.1058	54.0747	59.4215	50.0343	52.1056	51.5198
ENSG00000070785.12	EIF2B3	23.7821	26.5933	27.9146	23.9156	23.0085	23.8377	22.7735	24.1114	22.2429	26.207	27.7301	28.5875	33.2165	31.6603	35.5288	26.2122	29.9843	28.9134
ENSG00000070808.11	CAMK2A	0.246021	0.108544	0.184865	0.0831846	0.176445	0.191724	0.121135	0.059608	0.160947	0.188539	0.420153	0.266343	0.277575	0	0.155147	0.398362	0.314521	0.212599
ENSG00000070814.13	TCOF1	230.112	227.725	228.863	228.924	237.778	233.936	213.289	209.135	232.408	238.596	242.681	226.303	256.295	248.87	241.797	191.771	195.737	200.977
ENSG00000070831.11	CDC42	257.502	244.875	260.567	272.804	266.221	271.098	301.809	307.726	305.864	248.306	254.949	256.488	245.469	255.244	256.614	239.336	232.116	231.591
ENSG00000070882.8	OSBPL3	105.871	106.373	112.028	112.466	110.878	111.999	92.5778	95.9986	92.4803	86.8223	87.8121	87.8044	88.3615	88.1165	96.0363	95.8459	91.9448	91.7009
ENSG00000070915.5	SLC12A3	0.0820071	0	0.0924325	0	0.0705781	0.0639082	0.0605677	0.178824	0.0965683	0.0942696	0.168061	0.088781	0.0925251	0	0	0	0	0
ENSG00000070950.5	RAD18	68.64	67.5144	70.6184	75.1989	73.4013	72.9831	73.8623	74.0629	76.3212	72.4934	76.4679	73.9545	72.8173	74.6679	75.2465	61.0291	54.8314	63.1418
ENSG00000070961.10	ATP2B1	122.765	129.167	120.347	124.902	120.23	124.589	124.83	135.34	118.232	157.525	157.474	147.82	135.827	136.728	139.478	190.417	172.777	172.488
ENSG00000071051.9	NCK2	30.9987	29.8496	33.8303	31.0278	30.8426	32.9766	28.588	29.6848	30.1937	25.5471	27.31	26.7231	30.2557	30.3295	28.5471	27.6463	27.3633	27.9922
ENSG00000071054.11	MAP4K4	182.384	173.128	180.521	202.596	198.748	192.843	204.84	213.426	194.231	183.354	186.044	172.146	170.801	175.322	194.167	213.044	203.6	198.922
ENSG00000071073.8	MGAT4A	6.80659	5.86138	6.19298	5.49018	6.52848	5.75173	3.45236	3.96393	3.25113	5.56191	4.87378	5.41564	7.49454	8.19526	7.44708	9.48102	9.22594	8.14962
ENSG00000071082.6	RPL31	478.922	486.386	475.658	379.155	366.442	372.201	379.729	397.347	406.36	464.278	468.219	491.225	496.952	524.847	487.628	591.249	583.96	609.875
ENSG00000071127.12	WDR1	802.85	771.748	761.459	796.492	807.837	799.427	982.863	993.933	991.886	827.499	844.088	831.167	850.676	864.985	816.851	755.772	772.672	803.978
ENSG00000071189.17	SNX13	37.6413	37.2306	37.3427	43.2976	43.7937	41.3486	48.3028	50.1899	46.0631	40.2531	36.7214	40.3066	37.1026	36.9837	37.1578	35.3745	34.3876	36.9922
ENSG00000071205.7	ARHGAP10	32.1468	32.129	30.2254	30.8615	32.6424	33.6796	29.6782	29.953	33.3805	35.9167	34.7887	34.8021	30.9034	34.8123	34.9082	26.1325	24.2181	29.126
ENSG00000071242.7	RPS6KA2	2.2962	0.976896	1.29406	1.58051	1.34098	1.5977	0.817664	1.54981	1.2232	0.942696	0.420153	1.06537	1.20283	1.26081	1.62905	6.9315	7.96785	6.87403
ENSG00000071243.11	ING3	11.727	13.2424	13.8649	13.5591	13.1981	14.603	21.7135	23.6942	21.6635	15.0831	12.6886	13.6723	9.99271	11.4173	11.1706	7.72822	8.91142	9.56694
ENSG00000071246.6	VASH1	4.51039	6.4041	6.10055	4.8663	5.39923	5.4961	3.96719	3.42746	4.15244	3.86506	4.3696	4.61661	4.16363	5.67364	6.36105	6.37379	5.55653	6.02363
ENSG00000071282.7	LMCD1	1.80416	2.49651	2.58811	2.28758	2.11734	2.3646	1.90788	1.60941	1.77042	1.50831	1.84868	1.4205	1.57293	2.31148	1.39633	1.03574	1.0484	0.779529
ENSG00000071462.7	WBSCR22	34.443	34.1914	35.4941	36.5596	36.8771	37.6419	38.4302	41.4275	39.6896	32.3345	36.6374	36.7553	37.2876	40.6261	31.8828	34.4185	38.686	40.8898
ENSG00000071537.9	SEL1L	113.826	109.955	97.239	110.136	110.137	104.266	108.961	117.845	103.296	127.83	119.156	110.444	108.532	110.881	124.971	132.814	118.155	114.732
ENSG00000071539.9	TRIP13	59.2092	57.0942	56.0141	62.0973	66.661	66.3047	70.622	71.5594	70.4949	54.0165	52.6872	58.1515	56.2553	60.0985	54.1465	44.3775	48.7507	49.6772
ENSG00000071553.12	ATP6AP1	32.7209	32.9974	38.9141	45.7099	47.6049	48.8578	46.1526	47.0605	47.8979	31.2975	34.2845	32.0499	36.825	41.5366	38.1663	40.7126	45.8152	40.7481
ENSG00000071564.10	TCF3	215.925	217.631	219.989	207.338	218.722	222.528	187.003	190.358	192.622	179.207	182.095	183.421	201.982	199.208	181.057	188.983	197.624	198.496
ENSG00000071575.7	TRIB2	89.2238	86.7267	89.6595	78.2351	81.9765	80.8758	66.3217	66.9099	61.9647	76.2641	73.7789	71.6462	71.6144	76.4891	79.9009	91.3842	95.8239	88.9371
ENSG00000071626.12	DAZAP1	312.283	313.367	309.464	285.157	294.77	289.792	317.799	324.029	314.877	351.343	355.954	358.586	299.689	299.932	278.335	259.493	266.713	280.701
ENSG00000071655.13	MBD3	213.219	197.442	216.2	164.206	167.27	176.546	166.985	161.716	185.443	215.312	224.11	222.663	215.028	223.794	181.91	137.993	135.454	147.118
ENSG00000071794.11	HLTF	73.1504	73.81	74.9628	73.2856	70.5075	69.5001	68.3204	67.506	63.7673	72.1163	69.9135	64.8101	69.2088	72.7767	80.444	58.9576	55.3556	51.7324
ENSG00000071859.10	FAM50A	114.81	116.142	118.129	135.716	136.922	136.156	141.093	143.506	142.696	108.127	114.03	116.925	122.041	115.434	115.352	139.745	146.462	142.087
ENSG00000071889.12	FAM3A	28.8665	25.5079	25.9735	29.0314	29.7487	29.3338	29.4056	28.433	28.8417	24.2273	25.9655	23.7933	29.423	29.4189	27.6938	34.4981	35.3311	34.7953
ENSG00000071894.10	CPSF1	181.81	172.476	184.495	208.96	218.863	222.496	202.236	192.415	206.688	162.992	162.263	164.156	177.186	183.238	177.334	185.796	195.527	189
ENSG00000071967.7	CYBRD1	122.027	127.756	126.355	134.925	134.84	137.818	116.048	116.295	111.73	115.009	111.593	118.345	122.688	124.19	127.997	146.597	132.099	142.512
ENSG00000071994.6	PDCD2	56.4209	62.9555	63.4087	62.5964	62.6734	63.333	68.4718	69.6519	69.9477	60.0498	61.3424	64.3662	54.8674	59.8184	57.0167	61.9851	60.1783	63.7088
ENSG00000072042.8	RDH11	135.968	136.657	142.623	137.587	144.121	148.491	138.852	143.238	141.119	108.976	113.862	113.728	98.9094	100.655	97.7429	96.802	99.3885	103.677
ENSG00000072062.9	PRKACA	102.345	100.837	104.449	81.812	87.8698	88.0974	83.5229	79.4574	83.4029	92.6671	96.3832	88.0707	90.397	94.4206	80.2888	77.4416	87.0174	80.6458
ENSG00000072071.12	LPHN1	25.4222	25.8335	28.0071	20.505	20.2206	22.4957	17.5646	16.6604	18.187	23.6617	23.7807	24.9475	25.0743	25.4263	22.6515	20.5555	22.8552	25.0867
ENSG00000072110.9	ACTN1	951.365	936.735	934.77	924.971	961.274	952.104	1182.4	1125.99	1199.89	1034.42	1055.17	1018.14	966.24	951.14	942.288	789.474	800.14	827.86
ENSG00000072121.11	ZFYVE26	48.6302	46.0227	45.6617	46.0843	47.6049	47.1003	58.5084	55.048	56.074	59.4841	54.1998	55.2218	55.5151	52.2535	57.4046	50.1139	50.8475	48.756
ENSG00000072134.11	EPN2	45.1859	46.0227	42.8887	50.2851	49.3341	47.7394	40.0656	38.626	38.2733	45.438	42.6036	38.7973	36.6399	37.6141	41.1916	54.4959	49.0652	50.3859
ENSG00000072135.8	PTPN18	49.2043	42.5493	44.7373	53.3629	53.0395	52.181	65.1406	60.5319	65.0871	46.5692	52.6872	46.61	44.8747	49.0314	42.045	42.067	38.686	39.8977
ENSG00000072163.14	LIMS2	25.9143	23.0113	23.8476	21.3784	21.6322	21.5371	24.8328	22.6212	23.8846	22.4362	22.7723	23.8821	30.7183	25.6364	23.5048	25.1765	29.4601	31.5355
ENSG00000072182.8	ASIC4	0.164014	0.108544	0	0.291146	0.211734	0.0639082	0.0908516	0.0894119	0.0321894	0	0.252092	0.088781	0.647676	0.350225	0.465442	0.876396	0.838721	0.283465
ENSG00000072195.10	SPEG	20.1738	20.2977	21.7216	19.8811	20.75	20.9938	14.3546	15.1106	14.8393	10.4639	10.2517	10.7425	17.7648	18.4919	20.4019	26.8496	31.1375	27.0709
ENSG00000072201.9	LNX1	1.06609	0.976896	1.20162	0.707069	0.599914	0.607128	0.817664	0.834511	0.804736	1.22551	0.588215	0.976591	0.832726	0.840539	1.31875	0.717052	1.15324	1.06299
ENSG00000072210.14	ALDH3A2	82.0892	68.7084	75.8871	81.3545	76.8243	76.2744	88.9437	90.8127	85.7205	92.0072	95.5429	89.6688	89.8419	99.1136	93.3988	110.346	103.687	109.559
ENSG00000072274.8	TFRC	442.921	455.125	440.811	412.595	409.777	395.751	469.733	477.311	465.749	509.15	491.664	502.234	562.645	582.984	631.916	690.282	642.041	646.867
ENSG00000072310.12	SREBF1	195.833	188.975	176.731	180.594	179.374	170.379	138.549	145.145	146.462	122.928	127.475	134.148	142.211	147.094	126.911	191.373	194.269	194.174
ENSG00000072364.8	AFF4	170.083	174.973	163.975	182.174	189.185	184.822	242.513	238.491	213.545	183.826	181.422	172.768	141.471	148.495	176.403	182.689	161.139	158.457
ENSG00000072401.10	UBE2D1	32.9669	30.2838	31.6119	40.3445	40.2295	41.7959	40.9135	45.2126	43.1982	36.5766	35.2089	36.3114	36.5474	34.7423	37.856	37.2867	34.0731	33.8741
ENSG00000072415.4	MPP5	120.386	130.578	124.599	123.072	125.064	122.352	134.581	143.536	134.777	164.878	156.213	155.1	164.14	163.135	175.161	111.462	101.905	102.331
ENSG00000072422.12	RHOBTB1	8.44674	7.381	7.48703	8.6512	7.94004	7.89266	13.2643	12.3985	11.8135	9.14415	9.15934	11.2752	9.90019	8.75562	8.68826	9.72003	9.75014	9.28348
ENSG00000072444.10	ASAH2C	0.164014	0	0.0924325	0.166369	0.141156	0.223679	0.333122	0.238432	0.160947	0.471348	0.0840307	0.088781	0.277575	0.28018	0.232721	0.0796724	0.10484	0.0708663
ENSG00000072501.13	SMC1A	193.045	183.331	192.814	264.236	269.714	253.108	274.463	269.041	257.29	197.589	207.136	178.272	191.99	200.609	225.507	144.048	132.203	132.732
ENSG00000072506.8	HSD17B10	45.432	44.5031	44.0903	60.6831	58.474	55.9516	61.6882	60.5021	68.2416	45.438	52.2671	51.7593	62.3619	62.4801	58.3354	52.4244	53.2588	54.8505
ENSG00000072518.16	MARK2	67.7379	64.3666	66.2741	57.6885	59.5679	57.9967	56.0251	56.8064	58.6492	69.7595	74.9554	72.8004	64.3975	63.6008	66.4807	59.595	59.2347	61.441
ENSG00000072571.15	HMMR	25.5862	21.8174	23.8476	28.0332	26.1492	28.535	32.6763	30.9365	30.4512	30.9204	28.0662	32.4938	23.964	28.3682	30.564	14.2614	14.9921	15.0945
ENSG00000072609.13	CHFR	29.4406	31.3692	32.5362	26.7854	30.0663	28.1835	40.429	43.3648	40.1081	38.1792	37.6457	41.5495	28.9604	27.3876	27.5387	26.5309	26.0004	28.7717
ENSG00000072682.14	P4HA2	36.6572	41.1382	40.5779	36.6012	37.6534	38.249	32.434	32.2181	31.0628	29.7892	28.8225	33.3816	37.01	37.8943	35.3736	52.4244	52.4201	51.5906
ENSG00000072694.14	FCGR2B	0	0.108544	0	0.0831846	0.0705781	0.0319541	0.0302839	0	0.0321894	0	0.0840307	0	0	0.0700449	0.155147	0.0796724	0.20968	0.141733
ENSG00000072736.14	NFATC3	60.4393	56.0087	59.4341	47.7479	48.6283	48.2507	49.1204	54.124	48.8636	71.4564	61.9306	59.7496	56.5329	55.3355	60.5075	46.3693	47.912	48.3308
ENSG00000072756.12	TRNT1	25.0942	26.4847	26.5281	27.3261	26.608	26.2023	30.617	27.9859	28.5199	24.4158	26.3856	27.3445	28.1276	25.7065	29.3229	23.5034	25.0568	23.6693
ENSG00000072778.15	ACADVL	244.709	248.674	250.677	309.987	309.344	319.317	325.249	314.879	324.437	233.223	240.58	237.755	271.284	268.622	254.364	282.359	286.948	289.134
ENSG00000072786.8	STK10	149.335	147.186	143.64	157.801	163.988	158.812	142.516	144.847	144.788	140.933	137.222	127.046	118.247	121.598	122.023	143.57	145.308	150.803
ENSG00000072803.13	FBXW11	92.9141	92.6966	92.8947	92.1269	96.5862	90.6218	85.3702	89.6504	87.8772	105.205	102.013	100.322	102.24	103.246	95.4157	88.3567	84.0818	87.6616
ENSG00000072818.7	ACAP1	1.96817	1.95379	1.29406	1.03981	1.37627	1.31012	0.726813	1.4902	1.2232	1.03697	0.756276	1.15415	0.740201	1.26081	0.775737	1.99181	3.87909	2.26772
ENSG00000072832.10	CRMP1	0.0820071	0.108544	0	0	0	0.0319541	0.0302839	0	0	0.282809	0	0	0	0	0	0.159345	0	0
ENSG00000072840.8	EVC	55.2728	51.667	55.2746	62.8044	61.65	61.959	69.5015	62.3797	59.0676	66.2716	62.939	60.0159	53.572	49.942	59.9645	62.3835	57.6621	56.4095
ENSG00000072849.6	DERL2	50.5984	55.2489	54.9049	52.1983	48.6989	49.5288	56.6308	55.7036	54.1427	50.7171	52.9393	53.091	55.7001	47.9107	52.2847	58.1609	52.7346	54.567
ENSG00000072858.6	SIDT1	0.410036	1.19398	0.831893	0.956623	0.529336	0.447357	0.696529	0.44706	0.772547	0.659887	1.17643	0.710248	0.462626	0.770494	0.853311	0.717052	0.314521	0.850395
ENSG00000072864.8	NDE1	42.1517	40.4869	43.9979	34.9375	34.1598	35.7247	32.3129	34.7216	33.6058	45.5322	45.6287	43.4139	39.5082	38.3146	36.8475	37.2867	36.2747	34.0867
ENSG00000072952.14	MRVI1	0.410036	0.217088	0.647028	0.582292	0.599914	0.671036	0.908516	0.923923	1.09444	1.50831	1.76464	1.77562	0.3701	0.770494	0.543016	0.239017	0.314521	0.425198
ENSG00000072954.2	TMEM38A	10.0869	7.59808	9.52055	7.07069	7.05781	7.57312	7.11671	7.09335	7.69328	6.69314	8.06695	6.03711	6.75433	7.84503	6.28347	10.5168	11.9518	12.2599
ENSG00000072958.4	AP1M1	153.763	152.07	161.849	144.866	147.332	150.568	152.54	146.814	161.14	149.417	164.364	158.829	159.421	156.831	145.683	128.113	133.881	138.402
ENSG00000073008.10	PVR	138.1	138.068	139.85	135.84	141.05	138.106	188.002	185.142	187.439	147.532	152.6	152.97	120.375	128.252	120.394	138.63	149.083	157.181
ENSG00000073009.8	IKBKG	7.38064	7.70663	7.9492	11.6874	9.3516	10.0336	10.7508	10.6698	10.9122	10.4639	9.07531	9.67713	9.90019	8.47544	9.61914	8.20626	8.38721	8.36222
ENSG00000073050.7	XRCC1	27.5544	25.2908	28.0071	25.9952	24.9494	28.8865	25.6201	23.6644	25.0112	23.9445	24.621	23.9709	23.8715	26.547	24.6684	24.1407	26.0004	26.3622
ENSG00000073060.11	SCARB1	79.0549	74.5698	71.7276	69.4591	77.6712	74.3571	78.4352	75.5233	82.5337	77.6782	90.333	88.3371	82.4399	80.2715	72.2987	67.2435	71.0816	68.4568
ENSG00000073067.9	CYP2W1	0	0.108544	0.0924325	0.0831846	0.0705781	0.0639082	0.0908516	0	0	0	0.252092	0	0	0	0	0.159345	0.10484	0
ENSG00000073111.9	MCM2	169.837	159.234	166.933	169.031	171.858	168.845	193.605	189.374	203.663	172.419	169.826	179.781	168.766	171.47	167.016	117.198	125.389	121.748
ENSG00000073146.11	MOV10L1	0	0	0	0	0.0352891	0	0.0605677	0.029804	0	0	0	0	0.0925251	0	0	0	0.314521	0.141733
ENSG00000073150.9	PANX2	9.1848	9.44333	8.04163	8.19368	8.22235	9.52232	8.23721	9.7459	9.17399	8.39	10.7559	9.322	9.43756	10.1565	9.1537	14.8987	15.5163	12.6851
ENSG00000073169.9	SELO	27.4724	25.0737	28.3768	24.3731	26.1139	27.4486	26.6498	26.9726	30.3225	23.7559	26.8058	28.6763	23.0388	22.6946	22.8842	20.5555	21.7019	23.6693
ENSG00000073282.8	TP63	0.656057	1.41107	0.647028	1.33095	0.705781	1.1823	1.15079	1.34118	0.933494	0.377079	0.588215	1.06537	1.01778	0.840539	0.775737	0.398362	0.733881	0.779529
ENSG00000073331.13	ALPK1	13.2032	12.4826	12.0162	12.6441	11.9983	13.197	9.78169	10.7294	9.52808	10.2754	9.91562	11.0976	12.0283	14.2191	14.0408	19.6791	16.5647	16.5827
ENSG00000073350.9	LLGL2	10.2509	10.7459	12.4784	13.6423	13.3746	12.3662	10.5994	9.20943	10.9122	6.5046	8.90725	8.78932	9.99271	11.1371	10.2397	10.4371	8.80658	10.7008
ENSG00000073417.10	PDE8A	80.613	76.1979	80.3239	74.4086	75.3422	75.6992	71.1065	70.6354	68.4991	63.4435	59.2416	58.9506	63.4722	64.6515	68.1097	89.4721	78.3156	82.134
ENSG00000073464.7	CLCN4	25.9143	24.3139	24.8643	21.7944	22.4791	22.943	26.9829	23.8432	27.1035	25.5471	22.016	23.7933	24.5192	25.6364	25.5993	19.5994	20.8632	19.1339
ENSG00000073536.13	NLE1	57.815	53.9464	53.3336	50.5346	55.8626	56.2392	55.1772	53.9452	59.7436	63.1607	67.2246	70.7584	70.2266	63.6708	64.231	59.595	63.5332	67.0395
ENSG00000073578.12	SDHA	187.878	194.185	195.957	201.14	211.452	211.824	204.537	202.667	214.317	174.776	179.49	168.595	198.096	195.916	184.47	151.457	160.93	167.528
ENSG00000073584.14	SMARCE1	48.2202	48.4106	50.4682	63.6362	64.4025	59.7861	65.928	69.5029	69.7867	52.1311	53.6116	53.6237	48.1131	47.4905	53.9137	47.7238	44.2426	46.7717
ENSG00000073605.14	GSDMB	6.31455	7.05536	5.73082	4.8663	4.65816	5.4961	1.81703	1.84785	1.89918	4.71348	3.86541	4.43905	6.10666	6.16395	6.12832	13.624	11.5324	12.9685
ENSG00000073614.7	KDM5A	47.4821	50.6901	48.6195	44.1294	41.9234	44.544	48.5753	44.5271	43.7776	46.9463	42.6036	41.3719	37.9353	41.8168	47.7854	48.3611	43.5087	45.4253
ENSG00000073670.9	ADAM11	8.44674	7.05536	7.20974	7.73617	7.51657	7.73289	5.96592	5.93099	6.116	5.09056	5.96618	7.36882	4.90383	5.81373	5.35259	6.9315	8.17753	8.57482
ENSG00000073711.6	PPP2R3A	37.9693	39.6186	40.0233	42.8401	41.0059	42.3072	42.0946	44.0205	41.4922	35.7282	37.2256	30.807	33.9567	33.2713	32.8913	32.9844	28.0972	31.0394
ENSG00000073712.9	FERMT2	105.625	108.544	108.793	119.245	122.559	120.467	158.809	162.879	154.477	116.612	111.677	118.966	112.788	111.021	123.808	96.4833	93.4126	94.8899
ENSG00000073756.7	PTGS2	0.164014	0.325632	0.462163	0.374331	0.317602	0.255633	0.484542	0.536472	0.418463	0.471348	0.336123	0.177562	0.277575	0.14009	0.155147	0.0796724	0.524201	0.354331
ENSG00000073792.11	IGF2BP2	153.025	155.109	153.253	150.814	155.484	157.725	142.062	146.159	141.086	119.911	120.92	123.761	121.3	121.668	120.007	140.94	139.752	136.276
ENSG00000073803.9	MAP3K13	27.6364	29.3069	25.1416	26.9518	28.5136	26.7136	28.7697	27.2706	28.1014	23.3789	22.9404	20.4196	21.5584	22.4844	23.66	23.1847	25.6858	24.9449
ENSG00000073849.10	ST6GAL1	9.92286	8.68352	8.68866	11.6874	10.1633	10.5129	7.6921	9.06041	8.20831	13.0092	11.4282	11.4527	13.1386	11.6975	12.1015	21.4319	22.4358	22.9607
ENSG00000073905.8	VDAC1P1	1.72215	1.41107	1.10919	1.6221	1.34098	1.24621	1.45363	1.57961	1.57728	1.60258	1.34449	1.95318	0.832726	1.54099	1.24118	1.03574	1.0484	1.48819
ENSG00000073910.15	FRY	9.51283	9.44333	9.05839	9.85737	10.8337	10.1294	8.32806	8.971	7.69328	6.03326	7.64679	5.23808	10.4553	10.5067	12.4894	11.3135	9.43562	8.29135
ENSG00000073921.13	PICALM	258.815	269.623	274.709	287.527	293.287	291.613	357.107	344.892	350.801	287.334	281.671	289.515	263.604	261.828	273.215	289.131	278.246	282.898
ENSG00000073969.14	NSF	51.2545	47.7594	51.5773	46.9993	51.4867	49.0815	42.7002	43.186	45.6446	49.1145	49.7462	44.568	58.9385	58.7677	60.2748	49.8749	49.0652	51.2363
ENSG00000074047.16	GLI2	2.70624	2.06234	1.84865	2.95305	2.68197	3.25932	1.66561	2.08628	1.67385	4.61921	4.53766	4.70539	4.62626	3.85247	4.26655	4.14296	2.93553	3.47245
ENSG00000074054.13	CLASP1	73.4784	70.8793	69.3244	70.8733	68.8843	67.487	67.957	67.7146	64.4755	75.9813	75.8797	71.735	72.2621	71.9361	77.2634	68.6776	66.4687	64.7009
ENSG00000074071.9	MRPS34	60.9313	61.1103	66.1817	62.3884	60.309	63.9401	64.5955	69.6519	63.1879	65.4231	67.9808	68.7165	66.433	69.6247	55.3101	46.0506	56.1943	53.7166
ENSG00000074181.4	NOTCH3	5.16645	5.31866	6.00811	3.82649	4.517	5.20852	3.5735	3.78511	3.47646	3.67652	4.87378	3.55124	5.82908	5.18332	5.19744	11.7118	11.6373	10.8425
ENSG00000074201.4	CLNS1A	108.823	104.528	112.121	112.05	109.29	112.574	112.262	115.788	113.21	98.606	105.206	106.448	94.7457	100.655	107.129	113.135	104.316	112.677
ENSG00000074211.9	PPP2R2C	1.96817	1.7367	1.66379	2.03802	2.22321	2.46046	2.02902	1.52	1.31977	1.03697	1.42852	1.59806	2.9608	2.66171	2.09449	2.62919	2.72584	1.77166
ENSG00000074219.9	TEAD2	29.1945	28.1129	28.7465	24.997	26.6432	27.6722	23.7425	22.5616	24.9146	20.268	21.7639	22.284	27.3874	24.2355	23.0394	22.5473	26.1052	24.9449
ENSG00000074266.13	EED	60.3573	58.6138	57.6779	47.6232	48.099	49.401	59.7803	59.6974	61.2243	66.6486	70.9219	69.0716	62.0844	61.4994	63.9207	43.5011	41.7264	42.8032
ENSG00000074276.6	CDHR2	0	0.217088	0	0	0	0.0639082	0	0	0	0	0.0840307	0	0	0.14009	0	0.0796724	0	0
ENSG00000074319.8	TSG101	79.5469	79.1286	79.7693	85.4306	89.9518	89.088	99.6642	103.241	98.0491	74.0017	68.569	76.3516	78.5538	83.1433	79.0476	84.6121	81.356	79.5828
ENSG00000074356.12	C17orf85	86.0255	85.6413	86.1471	93.5826	90.7635	86.7234	89.398	88.3986	80.4092	87.0109	87.728	89.4024	78.4613	81.4622	87.7359	82.5406	76.8479	80.7167
ENSG00000074370.13	ATP2A3	1.64014	2.17088	1.10919	1.99643	1.69388	1.72552	1.42334	1.4604	1.67385	1.69685	1.68061	1.24293	2.5907	2.73175	2.63751	3.42591	2.93553	3.61418
ENSG00000074410.9	CA12	14.1052	14.0022	13.7724	15.5971	14.1509	14.5711	15.899	15.8557	14.9037	13.3863	15.0415	13.0508	13.3236	14.9896	16.8335	24.4594	23.7987	20.5512
ENSG00000074416.9	MGLL	83.1552	83.0362	88.6428	74.3254	84.2703	81.9622	87.1267	83.8386	84.9801	65.6117	63.023	70.0482	56.6254	54.635	53.2156	70.4304	74.3317	74.1261
ENSG00000074527.7	NTN4	5.49448	4.77594	5.73082	6.19725	5.89327	6.87013	5.87507	4.94746	4.53871	4.90202	5.54603	4.08392	7.12443	7.00449	7.29193	6.85183	5.76621	6.59056
ENSG00000074582.8	BCS1L	25.4222	27.3531	25.1416	28.158	29.4664	29.3338	28.4365	28.582	31.095	29.2236	29.8309	30.1855	36.6399	37.6141	30.9519	32.108	32.7101	32.0315
ENSG00000074590.9	NUAK1	73.3964	79.7799	77.0887	67.5875	73.0484	77.233	141.728	148.245	141.698	81.449	73.1907	70.4033	61.8993	61.0792	63.4553	45.8116	43.5087	47.4804
ENSG00000074603.14	DPP8	48.6302	49.9303	45.4768	42.5489	41.6411	41.8279	47.4548	48.5507	45.2262	46.6635	46.0488	43.5027	41.9139	43.0076	43.9843	41.7483	38.4763	38.1969
ENSG00000074621.9	SLC24A1	16.0734	14.6534	15.806	14.4325	14.6803	14.1876	17.1407	16.4816	17.1892	23.3789	23.6967	24.5923	22.6687	21.3637	24.8236	22.4676	16.2502	19.5591
ENSG00000074657.9	ZNF532	23.126	20.4063	20.3352	25.6208	25.5846	26.2023	34.0391	33.5295	31.1272	26.9611	26.1335	26.1016	20.5406	21.9241	26.9957	25.6545	23.1697	25.7245
ENSG00000074660.11	SCARF1	45.842	44.286	48.7119	40.1781	41.1823	42.4031	37.976	37.1656	38.1445	36.8594	36.8054	36.489	40.2484	38.6648	36.5372	60.551	68.6703	64.2048
ENSG00000074695.5	LMAN1	105.379	99.752	103.34	116.334	112.007	108.452	109.052	114.865	104.744	100.303	100.837	98.9908	95.671	98.203	103.018	118.792	113.018	108.496
ENSG00000074696.8	PTPLAD1	145.481	145.015	149.001	148.568	157.672	156.16	163.987	158.736	157.954	143.007	138.399	141.251	142.119	147.515	148.864	127.954	120.461	116.929
ENSG00000074706.9	IPCEF1	0	0.54272	0.184865	0.249554	0.176445	0.0958622	0.484542	0.357648	0.289705	0.0942696	0.0840307	0.177562	0.277575	0.350225	0.0775737	0.0796724	0.10484	0.0708663
ENSG00000074755.10	ZZEF1	69.7061	68.7084	67.0136	67.3379	70.6487	66.4964	75.0131	72.3045	73.5207	83.1458	82.6862	74.0433	58.6609	66.3325	74.3156	62.4632	61.4363	69.8033
ENSG00000074800.9	ENO1	2237.24	2195.95	2203.13	2190.37	2153.59	2144.6	2199.73	2282.57	2367.47	2093.73	2166.48	2166.43	2157.22	2226.94	2085.65	2113.55	2186.02	2207.77
ENSG00000074842.3	C19orf10	105.789	109.412	107.499	88.2588	87.7992	90.3342	95.5153	100.32	94.3151	107.279	111.677	109.289	111.03	110.461	99.1392	109.311	113.332	119.693
ENSG00000074855.6	ANO8	26.3243	28.33	27.9146	24.789	23.9966	24.7964	17.5949	14.9914	16.32	19.8909	19.9153	22.1952	22.3911	23.465	22.7291	29.1601	34.9118	31.9607
ENSG00000074935.9	TUBE1	10.0869	11.6142	8.13406	13.8502	14.4685	13.932	11.6896	13.6204	11.8779	7.25876	9.49547	9.05566	13.4161	11.5574	12.0239	22.627	20.7584	21.4016
ENSG00000074964.12	ARHGEF10L	14.1872	14.4364	13.68	12.2281	14.1862	12.8136	11.7501	10.9977	11.8135	12.2551	14.2012	13.761	13.3236	13.3085	13.8081	17.2092	16.2502	18.6378
ENSG00000074966.6	TXK	1.72215	1.30253	2.03352	1.95484	1.51743	1.78943	1.81703	1.81804	1.64166	1.03697	1.26046	1.77562	1.1103	1.05067	1.70662	1.35443	1.25808	1.48819
ENSG00000075089.5	ACTR6	25.1762	22.7943	21.0746	23.4996	21.9498	21.3134	19.8662	21.9655	18.9918	19.1367	20.5035	21.3962	27.1099	26.477	25.9096	24.3798	24.3229	24.8032
ENSG00000075131.5	TIPIN	25.9143	28.33	26.066	26.8686	24.3495	25.6911	30.4656	30.6385	31.3203	29.9777	30.4191	30.7182	31.366	30.1894	28.1593	21.6709	21.7019	21.5433
ENSG00000075142.9	SRI	78.2348	74.2441	71.6352	79.3165	77.4948	78.1597	81.8573	79.0104	83.596	71.6449	73.6109	75.8189	84.0128	82.3028	75.4792	82.5406	78.8398	86.1734
ENSG00000075151.15	EIF4G3	105.461	113.971	110.087	114.919	119.63	123.055	108.568	105.923	98.725	99.9258	101.425	99.7898	101.13	104.717	111.551	107.08	104.526	99.0002
ENSG00000075188.4	NUP37	35.2631	37.7733	34.0152	39.5959	34.8303	34.6382	36.5223	36.8973	38.0479	34.7855	34.5366	35.4236	36.5474	40.4159	39.6402	32.825	30.9279	33.1654
ENSG00000075213.6	SEMA3A	2.46021	3.14778	2.31081	2.37076	2.39966	2.74805	2.36214	2.80157	2.47859	3.39371	3.36123	3.2849	2.68323	3.50225	3.95626	3.1869	3.14521	2.97638
ENSG00000075218.14	GTSE1	94.4722	96.8213	102.23	98.9896	99.374	105.672	104.419	103.718	105.453	84.1828	83.5265	87.1829	89.1942	90.9884	85.8741	52.9025	56.7185	55.2048
ENSG00000075223.9	SEMA3C	29.7686	31.1521	25.5114	30.5287	30.8426	29.909	35.2201	34.0958	30.419	45.6265	42.6876	41.9046	39.0456	43.2878	42.2777	32.347	29.3553	27.0709
ENSG00000075234.12	TTC38	63.8016	63.0641	67.0136	67.9618	67.9667	67.9983	70.41	74.6292	74.2289	65.2346	62.6869	65.1652	68.9312	70.2551	66.0152	59.1966	59.6541	62.5749
ENSG00000075239.9	ACAT1	139.412	136.006	136.708	143.452	145.638	138.904	146.634	154.295	154.381	132.449	135.121	127.845	140.546	141.911	135.599	133.212	131.889	139.677
ENSG00000075240.12	GRAMD4	20.7478	19.1038	19.3184	18.1342	18.9502	17.0315	13.1432	13.4416	13.2299	19.1367	19.5792	17.845	23.5014	27.1074	21.3328	26.1325	25.2665	25.7953
ENSG00000075275.12	CELSR1	26.2423	20.8405	21.3519	22.2103	22.6909	20.9938	20.6233	21.131	18.4767	22.719	21.1757	18.9103	22.021	21.9241	23.117	39.7565	41.307	39.6142
ENSG00000075292.14	ZNF638	100.213	98.8836	101.306	108.722	105.761	102.573	81.7967	85.597	76.7396	111.05	116.298	107.159	117.97	116.905	126.911	110.585	104.316	108.284
ENSG00000075303.8	SLC25A40	15.9094	17.9098	15.6211	19.6732	18.562	17.7345	18.4429	17.644	16.2557	13.8576	15.2936	16.3357	19.0602	15.7601	17.9971	14.341	16.5647	14.811
ENSG00000075336.7	TIMM21	12.6291	12.8082	11.1843	15.2228	16.0565	14.3793	14.294	16.7498	14.9681	13.4806	14.2012	16.7796	12.3058	13.3786	11.8688	10.2777	7.75817	10.063
ENSG00000075340.18	ADD2	0.0820071	0	0	0	0	0.0639082	0.0302839	0	0	0	0	0	0	0	0	0.159345	0.10484	0.141733
ENSG00000075391.12	RASAL2	56.995	56.66	52.5941	62.5132	69.8723	65.5059	68.169	65.9562	66.1493	88.6135	75.7957	77.3282	61.8068	59.3981	74.0829	58.1609	59.8637	53.7875
ENSG00000075399.8	VPS9D1	10.7429	8.90061	9.24325	8.73438	9.49276	8.05243	7.60125	8.76237	8.40145	7.35303	7.98292	8.43419	10.0852	10.2966	9.1537	12.5882	15.726	14.8819
ENSG00000075407.13	ZNF37A	47.4821	48.9534	54.8125	46.3754	49.3694	48.0909	39.1873	39.9373	39.1424	44.5895	43.4439	43.9466	39.9709	35.793	42.2001	43.2621	43.0893	42.7324
ENSG00000075413.13	MARK3	109.234	109.412	112.398	105.436	107.561	112.095	94.7885	97.5782	94.6692	104.639	110.332	104.495	111.493	105.137	107.827	125.484	124.445	128.977
ENSG00000075415.8	SLC25A3	683.94	684.804	697.496	636.986	640.002	640.839	665.882	665.94	710.84	665.355	675.019	707.318	714.386	727.206	687.691	608.777	615.202	647.788
ENSG00000075420.8	FNDC3B	112.35	108.001	103.34	112.84	112.36	109.986	122.135	123.776	112.824	128.018	125.458	125.359	100.482	102.336	110.077	126.44	121.719	119.481
ENSG00000075426.7	FOSL2	201	193.86	192.722	188.371	184.315	180.253	201.357	191.163	203.888	180.998	185.708	172.324	181.257	196.476	189.823	197.189	196.89	191.977
ENSG00000075539.9	FRYL	115.958	119.507	108.885	122.864	126.688	121.553	126.677	125.832	118.876	127.075	121.844	118.611	102.61	111.932	126.212	95.7662	90.2674	89.2206
ENSG00000075568.12	TMEM131	86.1895	87.4865	84.206	97.9082	96.1274	93.4657	92.0932	94.9853	93.5103	99.0774	98.3999	91.8883	90.212	93.7902	99.5271	89.8705	86.0738	88.9371
ENSG00000075618.13	FSCN1	22.47	22.4686	20.8897	21.0873	21.491	19.8435	26.5892	24.7373	28.2623	29.9777	27.31	27.8772	27.2024	24.1655	23.66	19.4401	21.7019	18.9922
ENSG00000075624.9	ACTB	4739.44	4558.31	4613.49	3422.96	3541.75	3516.77	3992.9	3835.09	4246.98	4711.88	4882.6	4927.88	5046.14	5044.5	4507.58	3523.75	3711.76	3850.8
ENSG00000075643.5	MOCOS	50.7624	50.7986	45.4768	42.2162	46.4404	41.7959	39.157	43.0668	36.7925	36.5766	45.1245	37.1992	47.1878	44.6186	45.7685	84.9308	79.7834	87.0946
ENSG00000075651.11	PLD1	11.809	11.6142	12.0162	11.7706	10.8337	11.7271	8.66118	8.10668	7.95079	10.3697	8.23501	8.70053	13.2311	12.7482	10.7052	15.9345	19.6051	17.2914
ENSG00000075673.7	ATP12A	0.656057	0.434176	0.184865	0.623884	0.317602	0.255633	0.333122	0.476864	0.160947	0.188539	0.420153	0.532686	0.18505	0.490314	0.155147	0.31869	0.20968	0.354331
ENSG00000075702.12	WDR62	131.621	142.193	139.666	130.558	138.016	138.585	175.949	176.291	186.699	131.977	135.205	135.569	131.756	131.895	126.911	77.9196	83.6625	86.1025
ENSG00000075711.16	DLG1	210.594	206.234	199.284	219.358	218.792	210.29	183.278	191.699	173.759	187.879	178.145	177.651	187.363	188.421	194.477	210.176	187.664	199.276
ENSG00000075785.8	RAB7A	188.206	196.139	195.495	225.097	244.518	244.768	266.074	270.382	269.168	195.515	197.556	199.136	193.007	203.2	185.556	187.071	198.672	200.622
ENSG00000075790.6	BCAP29	47.4001	48.9534	50.9303	56.7735	52.369	53.2994	57.5999	58.7735	54.4002	50.5285	51.5108	48.8295	51.8141	56.3862	57.0943	47.0864	39.7344	40.6772
ENSG00000075826.12	SEC31B	41.1676	37.2306	41.5022	46.209	51.1339	47.8672	35.1596	37.1358	34.7968	25.2643	27.5621	23.8821	39.4157	39.015	41.3468	60.7104	64.4767	57.2599
ENSG00000075856.7	SART3	105.625	109.847	112.675	110.261	114.442	112.478	118.925	115.341	116.88	108.033	112.685	107.247	108.995	113.053	107.129	98.1564	102.953	102.756
ENSG00000075884.8	ARHGAP15	2.70624	2.49651	3.14271	2.57872	2.29379	2.49242	2.42271	2.68236	2.4464	2.26247	2.60495	2.39709	2.2206	2.8018	1.86177	1.91214	2.20164	2.62205
ENSG00000075914.8	EXOSC7	37.8053	33.323	33.3681	31.111	31.3014	31.8582	33.0094	33.6487	33.0908	35.1626	36.0492	40.129	37.6577	39.1551	36.7699	39.1191	44.7668	42.8032
ENSG00000075945.8	KIFAP3	22.716	18.4525	18.7638	18.5918	18.3856	18.0221	18.3217	18.9851	18.5733	20.268	21.7639	24.2372	20.3555	26.0567	25.0563	24.4594	27.4681	21.8977
ENSG00000075975.11	MKRN2	51.0905	51.3413	50.2833	58.354	58.3328	53.8746	67.1999	70.2778	67.0828	49.5858	50.9226	51.6705	49.4084	52.8839	52.6726	54.7349	56.404	55.7009
ENSG00000076003.4	MCM6	148.597	145.232	145.951	135.009	131.311	134.047	149.239	156.203	154.123	148.757	152.852	149.063	138.51	141.491	141.262	103.654	91.4206	103.89
ENSG00000076043.5	REXO2	103.165	104.094	111.474	121.657	122.559	131.267	119.258	119.186	123.318	97.2863	90.7531	102.276	103.813	102.616	103.173	113.055	107.252	113.811
ENSG00000076053.6	RBM7	30.5067	35.711	32.8135	34.3136	35.8184	35.7247	40.9741	41.4871	40.1724	36.2938	29.4107	34.2695	35.4371	33.5515	36.7699	34.8168	36.7989	33.0237
ENSG00000076067.7	RBMS2	49.8603	50.0388	48.7119	35.395	41.3588	38.4408	32.9791	31.5922	32.4792	47.4176	48.4017	46.2549	39.7858	40.2758	45.7685	44.2182	40.8877	43.7245
ENSG00000076108.7	BAZ2A	137.854	140.565	140.96	146.779	149.237	140.502	102.723	103.211	98.7572	116.706	114.282	113.817	111.493	118.026	128.152	140.303	143.317	134.362
ENSG00000076201.10	PTPN23	124.077	122.438	125.986	102.317	105.867	103.787	101.723	92.5116	101.429	126.887	126.886	116.836	95.3934	99.744	104.492	98.6344	105.784	109.205
ENSG00000076242.10	MLH1	85.6155	89.1147	80.5087	86.2208	83.1763	78.607	83.2806	85.0606	90.227	94.5524	87.644	94.1966	88.0839	95.4712	89.5201	90.9859	84.7109	91.0631
ENSG00000076248.6	UNG	111.612	109.195	111.936	123.238	117.089	124.333	141.85	143.894	149.713	113.312	122.013	125.092	111.585	113.333	103.483	63.0209	61.1218	65.5513
ENSG00000076258.5	FMO4	0.492043	0.325632	0.277298	0.457515	0.423469	0.351495	0.757097	0.536472	0.257516	0.0942696	0.588215	0.532686	0.647676	0.560359	0.543016	0.478034	0.419361	0.283465
ENSG00000076321.6	KLHL20	19.8457	21.9259	19.5033	26.0368	26.0433	26.0745	27.8309	30.8769	27.4898	27.2439	26.8058	26.0128	22.2986	24.2355	24.8236	22.1489	22.4358	20.6929
ENSG00000076351.8	SLC46A1	1.47613	0.651264	0.462163	1.37255	1.55272	1.46989	0.726813	1.13255	0.804736	0.565618	0.588215	0.710248	1.20283	1.68108	1.55147	0.876396	0.733881	1.62992
ENSG00000076356.6	PLXNA2	115.548	106.699	110.919	111.093	112.29	110.433	130.796	121.779	128.79	197.872	195.876	178.627	117.784	111.582	119.153	119.349	118.994	129.331
ENSG00000076382.12	SPAG5	188.616	183.222	189.394	199.102	196.631	199.393	209.564	201.862	207.654	178.547	182.095	168.151	177.926	188.981	184.703	119.748	113.961	118.488
ENSG00000076513.12	ANKRD13A	67.6559	69.3596	69.9714	69.8335	74.5658	75.6673	84.1891	79.7555	81.4715	69.9481	66.3002	68.5389	58.9385	61.9197	63.8432	55.1333	52.5249	52.441
ENSG00000076554.11	TPD52	41.7416	37.1221	40.5779	46.6665	46.0875	42.0835	44.3961	44.4675	42.3291	36.2938	39.9986	39.1524	42.469	38.2445	40.1056	45.0149	45.3958	43.441
ENSG00000076555.11	ACACB	26.3243	22.7943	23.7552	20.8793	21.7028	22.6554	25.9533	23.9922	25.1721	23.2846	22.1841	22.9943	21.3733	22.2042	21.7206	17.8466	17.9277	18.4961
ENSG00000076604.10	TRAF4	50.5164	51.0157	48.3422	46.9993	47.7814	47.2601	51.0889	52.0079	53.2413	47.7004	52.015	50.25	58.9385	55.9659	48.949	57.4438	60.7025	62.5749
ENSG00000076641.4	PAG1	20.8298	19.755	20.6125	21.5032	22.7967	20.4187	21.6227	18.2698	18.3158	23.9445	20.4195	21.3962	17.2097	18.0015	22.0309	21.1132	16.8793	13.9607
ENSG00000076650.2	GPATCH1	19.6817	19.9721	20.4276	17.5104	20.0795	18.5973	21.9558	20.4753	19.9896	23.1903	23.1084	22.1952	20.6331	19.7527	21.0225	15.7751	17.2986	17.6457
ENSG00000076662.5	ICAM3	5.57649	4.99303	4.99136	5.19904	4.34055	5.46415	3.5735	4.53021	4.21682	3.95932	5.29393	4.17271	8.23474	8.12521	6.59377	6.13477	5.03233	6.16536
ENSG00000076685.14	NT5C2	90.9459	87.4865	88.4579	94.3729	93.0926	91.4206	108.659	112.838	105.453	96.0608	100.417	94.2854	80.3118	83.5636	82.8487	83.656	73.3881	76.2521
ENSG00000076706.10	MCAM	36.4932	34.8426	36.973	39.5959	41.6058	40.2302	40.0958	36.6291	39.3999	26.3012	25.2932	26.1904	24.5192	24.936	28.7799	34.8965	41.4119	38.0552
ENSG00000076770.10	MBNL3	11.153	13.0253	10.26	12.2697	11.5042	11.3437	10.5388	10.9381	10.9122	16.0258	14.0331	15.0928	15.5442	15.55	17.9971	14.102	10.2743	11.1969
ENSG00000076826.5	CAMSAP3	4.92043	6.72973	5.26865	4.74152	5.57567	5.17656	3.14952	3.33805	2.63953	3.67652	3.10914	3.2849	6.75433	5.39346	4.57685	5.73641	5.24201	4.74804
ENSG00000076864.15	RAP1GAP	3.69032	2.60506	2.77298	3.2442	3.14073	2.90782	3.33122	3.39765	2.89705	3.1109	3.19317	2.39709	4.53373	4.13265	3.95626	5.4974	5.13717	5.38584
ENSG00000076924.7	XAB2	62.8175	61.0018	60.1736	59.9345	62.1088	64.5472	66.8668	63.9593	68.5635	60.2383	63.6112	63.0345	66.6181	66.1224	62.1366	54.4959	65.3154	62.1497
ENSG00000076928.13	ARHGEF1	144.661	138.068	149.741	164.206	169.529	163.221	151.207	147.083	160.915	124.53	133.273	122.429	131.756	144.082	125.282	115.286	118.26	125.504
ENSG00000076944.10	STXBP2	25.0122	21.3832	24.4946	24.1651	23.7143	25.2118	25.8321	24.6181	25.3975	19.0425	23.9487	22.7279	23.964	24.1655	20.557	25.2562	27.9923	30.5434
ENSG00000076984.13	MAP2K7	81.0231	76.415	80.9709	77.9439	81.5177	81.9622	66.9576	67.2378	70.2696	69.3825	72.5185	65.5204	73.0948	71.2357	71.0575	71.3865	69.2994	68.9529
ENSG00000077044.5	DGKD	57.651	64.8008	59.3417	56.6487	58.5093	61.1921	121.166	108.01	112.631	68.4398	64.5356	65.1652	54.3122	50.5724	59.499	66.1281	67.7268	68.5277
ENSG00000077097.9	TOP2B	246.431	240.425	239.77	237.7	231.602	236.396	210.079	217.867	199.8	214.181	223.942	207.481	217.989	220.712	239.393	215.514	206.011	207.851
ENSG00000077147.10	TM9SF3	398.391	400.093	400.418	360.189	358.537	345.519	399.686	419.193	382.797	428.55	414.355	423.308	414.235	420.34	424.871	420.909	390.005	395.15
ENSG00000077150.13	NFKB2	86.1075	75.5467	84.206	81.9368	79.8239	83.2723	75.7399	70.8143	73.1988	41.3844	43.5279	45.7222	80.6819	78.9406	75.5568	103.176	115.639	104.103
ENSG00000077152.5	UBE2T	79.3009	82.2764	81.5255	93.0835	93.2337	87.2346	102.723	106.49	107.03	78.3381	85.6273	86.3839	83.0876	84.8944	80.444	55.0536	54.3072	60.7324
ENSG00000077157.16	PPP1R12B	25.5862	22.5772	22.4611	25.1633	21.8792	22.1122	14.8997	14.6636	13.6483	20.7393	21.0917	19.443	17.2097	17.8615	22.4964	23.9017	18.5567	19.2048
ENSG00000077232.12	DNAJC10	173.445	181.269	165.639	189.702	179.445	179.678	189.365	197.243	179.971	183.354	172.011	182.267	179.591	181.066	181.367	224.039	212.616	207.992
ENSG00000077235.13	GTF3C1	141.954	136.983	137.077	136.256	136.039	143.729	145.029	134.595	144.048	134.711	133.021	129.709	128.24	134.346	134.28	104.211	107.042	105.52
ENSG00000077238.9	IL4R	52.2386	54.1635	55.6444	58.0212	59.0739	62.2785	70.5008	71.3805	72.4263	62.0294	64.3675	61.1701	55.7926	60.5188	53.4483	64.2956	66.3638	63.9214
ENSG00000077254.10	USP33	96.3584	98.3409	97.5163	102.608	100.539	102.061	93.6074	101.185	92.9631	87.765	88.9885	86.9166	93.2653	97.2924	99.8374	89.6314	85.1302	85.7482
ENSG00000077312.4	SNRPA	110.546	104.094	103.524	115.252	119.312	116.856	125.012	124.104	137.063	95.4951	101.929	108.135	123.706	123.559	103.018	129.627	147.091	138.756
ENSG00000077348.4	EXOSC5	31.9828	29.7411	28.1919	29.8633	30.9132	29.941	29.6176	31.7114	33.638	27.3382	30.5872	28.6763	33.7717	36.6335	30.4089	34.8965	36.9037	35.3623
ENSG00000077380.11	DYNC1I2	133.59	143.821	147.8	170.071	161.765	166.193	156.719	162.044	160.014	120.194	124.618	121.719	142.674	143.732	143.744	149.625	149.188	141.874
ENSG00000077420.11	APBB1IP	113.99	110.281	121.087	113.713	118.148	121.649	107.992	104.254	110.989	108.033	104.282	107.336	108.624	109.06	101.389	85.0105	88.7996	94.323
ENSG00000077454.11	LRCH4	57.9791	59.3736	62.2995	62.2637	67.0845	68.4137	56.6611	54.8095	55.5268	49.4916	49.4941	53.091	58.6609	55.5456	51.9744	57.0454	57.3476	53.2206
ENSG00000077458.8	FAM76B	28.0464	26.8104	25.6962	34.1057	32.3248	30.5801	40.6107	41.3381	36.8247	29.035	25.5453	25.0362	29.1454	25.5664	32.3482	29.3194	21.0729	23.4567
ENSG00000077463.10	SIRT6	44.6119	41.898	45.1071	47.1657	48.6989	47.6755	44.6687	43.2456	50.6984	41.7614	41.7633	41.8158	51.0739	46.8601	41.8898	47.6441	55.3556	52.2993
ENSG00000077514.4	POLD3	68.2299	63.7154	63.5011	76.405	76.9302	76.53	71.6213	76.5366	75.0014	73.8131	68.0649	73.5994	63.1947	65.2118	67.1013	57.8422	58.9202	59.8111
ENSG00000077522.8	ACTN2	0	0	0.0924325	0.0415923	0.0352891	0.0319541	0	0.029804	0	0.0942696	0	0.177562	0.3701	0	0.0775737	0.159345	0	0.0708663
ENSG00000077549.13	CAPZB	150.237	142.953	143.825	142.745	146.803	147.276	156.295	156.024	165.776	143.384	144.953	146.4	147.763	151.997	140.719	134.646	140.066	140.315
ENSG00000077585.9	GPR137B	12.2191	10.2031	11.8314	11.022	11.8218	11.2478	11.3564	11.3255	11.1054	10.1811	11.9324	12.0742	11.6582	11.1371	12.4118	9.95905	12.7905	11.2677
ENSG00000077684.11	PHF17	78.3168	79.1286	76.6266	67.2547	69.3077	65.6337	78.1627	77.8182	80.1839	83.7114	82.7702	87.8044	83.7352	82.5129	82.073	63.8176	64.4767	69.3072
ENSG00000077713.14	SLC25A43	34.115	38.6417	39.6535	38.8888	37.0888	41.2847	32.7671	35.3475	32.962	32.8058	30.083	31.606	31.6436	36.1432	33.5118	41.0313	41.6216	36.8505
ENSG00000077721.11	UBE2A	108.659	107.784	108.885	117.748	114.442	113.245	116.381	121.004	124.219	111.992	113.273	116.658	116.674	118.166	111.318	99.5108	93.7271	95.8112
ENSG00000077782.15	FGFR1	156.142	145.015	147.522	155.638	155.625	155.968	169.832	173.251	171.859	163.935	164.868	151.904	153.407	164.956	152.743	141.578	153.696	147.189
ENSG00000077809.8	GTF2I	34.935	34.8426	33.553	41.8834	42.5233	43.4895	38.5514	35.9138	34.668	31.6746	31.5115	27.8772	29.3305	35.0225	36.9251	31.869	28.4117	29.4804
ENSG00000077935.12	SMC1B	0.0820071	0.217088	0.0924325	0.166369	0.105867	0.0958622	0.121135	0.0894119	0.128758	0.188539	0	0.088781	0.18505	0.14009	0.0775737	0.0796724	0.10484	0.212599
ENSG00000077942.13	FBLN1	19.0257	18.3439	22.2762	19.7979	20.2559	18.9488	13.8094	12.4879	14.5496	12.2551	11.8483	13.4059	13.046	14.9196	13.5754	13.7037	14.0486	15.7323
ENSG00000077984.4	CST7	1.55814	1.08544	1.47892	1.95484	1.76445	2.04506	2.30157	2.2353	1.48071	1.97966	1.0924	1.4205	1.29535	1.4009	1.16361	3.90395	5.03233	3.82678
ENSG00000078018.15	MAP2	0.984086	0.759808	1.01676	1.70528	1.55272	1.62966	1.15079	1.69883	1.19101	2.07393	1.84868	1.59806	2.5907	1.96126	2.55993	2.46984	2.621	2.33859
ENSG00000078043.11	PIAS2	11.071	12.4826	9.24325	8.40164	9.3516	10.2573	11.8107	11.862	11.9745	13.9519	12.6046	12.962	10.7329	10.7169	10.9379	9.56069	11.6373	8.85828
ENSG00000078061.8	ARAF	87.6656	89.1147	87.1639	90.0473	91.1164	91.9958	99.3311	96.2669	98.4353	84.6541	95.963	92.5985	92.3401	93.6501	80.444	81.4252	78.3156	76.4647
ENSG00000078070.7	MCCC1	42.5617	39.4015	44.1827	42.9648	44.0408	44.8955	38.188	37.7318	39.754	36.8594	37.1416	38.7085	45.5224	45.249	42.5104	42.7044	43.928	42.378
ENSG00000078081.3	LAMP3	4.83842	4.55885	5.63838	5.65655	5.18749	6.13518	5.84479	5.66276	5.56877	3.95932	4.3696	4.26149	4.99636	3.78243	4.18898	7.48921	7.86301	8.14962
ENSG00000078114.14	NEBL	0.246021	0	0.184865	0	0.141156	0.0639082	0.151419	0.14902	0.0643789	0.0942696	0	0.177562	0.277575	0.28018	0.0775737	0.239017	0.20968	0.212599
ENSG00000078124.7	ACER3	9.26681	8.1408	7.76433	9.64941	9.70449	7.95657	10.3874	9.92473	9.23837	8.20146	10.2517	8.96688	7.03191	7.77499	8.92098	6.21445	7.44365	5.95277
ENSG00000078140.9	UBE2K	143.513	141.107	133.288	133.012	127.817	128.072	130.342	139.214	131.14	126.039	130.164	144.535	134.902	130.073	140.951	132.416	124.236	125.504
ENSG00000078142.7	PIK3C3	68.0659	66.8631	68.5849	69.2512	70.2605	69.4682	65.1406	69.0558	62.8016	67.4028	64.8717	62.2355	59.6787	62.8303	67.1788	66.7655	60.5976	61.5828
ENSG00000078177.9	N4BP2	20.8298	19.2123	19.3184	20.4634	20.997	18.5334	36.0681	34.5726	30.1937	26.207	21.3438	23.4382	18.1349	20.3831	23.4273	24.6984	19.6051	21.2599
ENSG00000078237.4	C12orf5	9.75885	8.90061	7.9492	9.98215	8.75169	9.93772	12.6284	12.7561	12.232	10.1811	12.5206	12.962	10.6404	8.96575	10.3173	8.3656	7.96785	7.51182
ENSG00000078246.11	TULP3	45.596	44.1774	45.2919	53.5709	51.9808	51.5419	49.817	49.2958	50.5052	35.1626	35.8811	32.5826	37.3802	42.5173	44.2946	42.2264	40.8877	45.1418
ENSG00000078269.9	SYNJ2	139.904	131.881	140.22	137.088	141.58	133.057	157.113	151.553	148.232	170.911	170.75	149.685	133.699	141.701	154.061	141.897	134.929	133.299
ENSG00000078304.15	PPP2R5C	181.564	184.959	175.067	191.158	184.844	186.931	169.832	179.182	164.681	157.336	155.961	161.049	157.57	161.874	166.085	159.504	160.825	160.229
ENSG00000078319.7	PMS2P1	5.00244	4.34176	4.43676	4.74152	5.92856	5.65587	4.27002	5.2753	5.85848	4.52494	6.38633	5.41564	5.45898	5.04323	5.43016	5.89576	6.39525	5.95277
ENSG00000078369.13	GNB1	366.162	361.56	368.991	355.073	371.559	375.301	385.029	386.379	384.02	340.408	349.568	351.04	355.204	353.026	351.874	347.292	357.295	359.788
ENSG00000078401.6	EDN1	18.3696	18.0183	19.6881	22.2103	22.1968	19.8115	33.4334	26.913	35.3762	14.7061	17.9826	15.8918	23.2238	22.7646	20.4019	9.16233	8.70174	8.78742
ENSG00000078403.12	MLLT10	49.0403	47.9765	45.8465	55.9	59.5679	55.1208	54.3293	56.5382	52.7907	46.7577	52.099	46.1661	50.0561	49.3817	51.9744	53.3805	57.6621	52.0158
ENSG00000078487.13	ZCWPW1	3.11627	3.79904	3.14271	3.86808	3.91709	3.8984	3.36151	3.09961	2.86486	3.48798	3.52929	3.55124	5.36646	4.2027	4.65442	5.65674	4.08877	4.74804
ENSG00000078618.15	NRD1	188.042	186.262	194.57	194.444	196.948	193.354	174.768	171.403	163.909	163.935	173.271	169.305	181.164	184.498	187.185	199.659	185.882	199.063
ENSG00000078668.9	VDAC3	88.2397	92.8052	90.6763	102.525	97.5037	103.723	100.27	103.986	111.73	92.1957	85.9634	94.4629	99.1869	99.6039	98.3635	76.8839	78.2108	80.9293
ENSG00000078674.13	PCM1	119.976	124.174	116.835	120.202	117.548	119.285	107.144	120.229	106.257	134.994	125.29	119.588	125.834	131.404	142.037	137.993	120.881	122.599
ENSG00000078687.12	TNRC6C	31.5728	32.7803	36.973	22.8758	25.0552	24.9561	24.8328	25.4526	26.2022	39.3104	38.8222	36.7553	28.3127	29.4189	28.935	21.8302	22.6455	25.8662
ENSG00000078699.17	CBFA2T2	49.2043	53.9464	49.0817	51.824	51.8749	51.9573	33.7362	33.0526	31.5135	57.1274	56.7207	54.0676	54.5898	54.0747	56.2409	58.5592	61.3315	55.7009
ENSG00000078747.8	ITCH	113.662	119.833	110.457	106.227	109.255	110.753	119.44	124.61	116.075	118.591	113.525	110.799	102.425	115.084	125.204	115.206	107.776	113.244
ENSG00000078804.8	TP53INP2	39.2814	36.4708	39.5611	36.3101	39.3473	38.0254	41.5495	38.3875	39.9793	35.5397	34.8727	34.5358	34.3268	32.2907	32.1155	27.8057	27.3633	29.1969
ENSG00000078808.12	SDF4	105.543	103.008	99.9195	106.809	104.879	108.963	112.535	112.957	115.946	107.373	103.106	107.07	111.123	109.971	103.173	105.566	111.026	110.622
ENSG00000078814.11	MYH7B	0.246021	0.651264	0.647028	0.457515	0.38818	0.415403	0.181703	0.268236	0.225326	0.377079	0.252092	0.532686	0.3701	0.28018	0.387869	0.637379	0.419361	0.212599
ENSG00000078900.10	TP73	21.8959	20.6234	21.7216	18.0511	20.0442	17.8304	18.9577	17.7334	17.7686	18.0998	20.5035	19.2655	19.7079	20.1029	19.9364	11.3932	10.1695	10.2756
ENSG00000078902.11	TOLLIP	41.4136	38.9673	36.5108	38.0569	39.1709	41.1569	43.8207	41.9938	44.003	47.6062	46.9732	45.811	41.3587	43.708	38.8644	44.5369	41.7264	42.378
ENSG00000078967.8	UBE2D4	20.5018	18.8867	17.9319	16.0546	15.2449	13.6763	18.6549	18.4785	19.1527	19.9852	19.159	22.7279	20.3555	21.4337	20.7122	19.7588	19.6051	20.2677
ENSG00000079134.7	THOC1	63.3915	63.2812	60.913	66.5061	66.5552	63.3969	62.2636	62.2307	62.2866	52.6025	50.7545	55.8432	60.9741	60.869	59.8093	54.0976	51.4765	58.6773
ENSG00000079150.13	FKBP7	7.54466	9.44333	9.24325	11.1051	11.1513	12.1106	10.4479	10.9083	9.23837	8.01292	8.65516	7.10248	7.77211	8.05517	8.22281	8.68429	8.07269	9.28348
ENSG00000079156.12	OSBPL6	32.1468	32.0205	25.7887	28.6571	27.4549	27.6403	24.5602	26.7342	22.9511	30.072	29.7469	26.2792	30.8109	29.9092	32.581	36.8883	36.4844	42.0946
ENSG00000079215.9	SLC1A3	1.23011	0.759808	1.66379	1.37255	1.09396	1.1823	2.0593	1.78824	1.80261	1.79112	0.756276	1.68684	1.38788	0.560359	0.775737	0.717052	1.15324	1.06299
ENSG00000079246.11	XRCC5	400.769	403.567	398.384	415.964	408.93	393.642	423.762	434.929	436.618	405.171	410.07	418.602	402.669	427.204	418.665	344.025	329.932	346.182
ENSG00000079257.3	LXN	12.5471	10.7459	11.1843	16.429	17.8563	16.6161	16.1413	18.4487	16.1913	11.0295	10.1677	10.3874	10.4553	10.5067	10.0846	11.3135	11.6373	11.6929
ENSG00000079263.14	SP140	2.54222	2.7136	2.86541	2.91146	3.42304	3.25932	4.39116	4.32158	3.92711	4.14786	4.03347	3.55124	2.40565	3.57229	2.40479	3.34624	1.88712	2.76378
ENSG00000079277.15	MKNK1	24.5201	29.3069	26.3433	27.4925	29.9957	29.3978	24.4391	23.2173	24.0455	20.7393	23.7807	21.7513	23.964	25.0761	24.3581	24.0611	26.6294	25.5827
ENSG00000079308.12	TNS1	3.19828	4.55885	4.89892	4.49197	4.16411	4.92093	6.48075	5.84158	5.1825	5.18483	4.70572	3.81758	3.51595	3.78243	4.03383	2.94788	2.41132	3.40158
ENSG00000079313.7	REXO1	133.426	128.733	132.271	106.393	111.231	113.661	152.146	144.996	151.194	125.661	133.525	139.12	125.464	121.598	103.173	93.2167	100.227	98.3624
ENSG00000079332.10	SAR1A	234.294	245.635	234.594	200.932	204.959	197.7	220.345	236.763	223.363	250.192	241	255.956	224.651	223.583	227.446	221.888	214.503	215.859
ENSG00000079335.13	CDC14A	11.153	9.55188	9.79785	10.4397	9.034	10.4809	9.44857	8.46433	8.17612	10.0869	8.65516	9.58834	9.99271	7.6349	11.1706	9.08265	7.86301	8.92915
ENSG00000079337.11	RAPGEF3	6.39656	6.07847	6.74757	5.61496	6.7755	6.48668	3.90662	3.99373	3.54084	6.12753	5.79812	5.68198	8.78989	7.56485	6.43862	9.242	10.1695	8.85828
ENSG00000079385.17	CEACAM1	5.24846	4.23322	5.73082	5.24063	5.54038	5.11265	5.93564	6.05021	6.34132	3.86506	4.28557	3.55124	3.79353	3.85247	3.64596	7.40953	8.17753	7.58269
ENSG00000079387.9	SENP1	40.0195	43.092	36.2335	40.2613	40.5471	40.4858	48.0302	49.415	45.4837	49.3973	48.0656	49.1847	45.7074	46.0195	50.4229	36.3306	36.4844	37.63
ENSG00000079393.16	DUSP13	0.0820071	0	0.0924325	0.124777	0.141156	0.0319541	0.121135	0	0	0.0942696	0	0.088781	0	0.210135	0.0775737	0.31869	0.419361	0.212599
ENSG00000079432.3	CIC	122.847	117.445	116.65	112.382	116.842	120.499	91.1847	85.7461	85.8814	100.586	108.904	105.649	105.571	110.391	104.259	105.008	105.05	107.221
ENSG00000079435.5	LIPE	14.1872	12.2655	15.806	14.3077	14.4685	15.1782	12.4164	11.0275	14.2277	12.9149	14.7894	13.5835	17.1171	15.7601	12.1791	10.0387	9.85498	11.0551
ENSG00000079459.8	FDFT1	242.249	244.007	250.862	262.489	271.126	276.307	276.734	291.96	287.194	199.569	203.102	210.588	170.709	182.187	166.085	164.763	162.922	158.103
ENSG00000079462.3	PAFAH1B3	52.8946	50.7986	52.5941	46.1674	49.4753	49.2412	44.1842	44.6166	51.9538	41.2901	42.7716	47.8529	50.7038	54.1447	47.863	47.9628	49.7991	48.4017
ENSG00000079482.11	OPHN1	64.6216	64.041	63.2238	61.5566	65.5671	61.6075	61.9002	62.3201	55.4624	68.2512	63.9474	62.1467	63.9349	60.6589	71.3678	68.1996	63.4283	63.6379
ENSG00000079616.8	KIF22	110.464	111.583	114.154	124.361	124.535	118.07	119.288	124.044	127.953	106.619	109.828	115.77	126.482	122.999	110.698	87.56	88.6948	89.9293
ENSG00000079691.15	LRRC16A	4.26437	2.93069	3.23514	3.49375	3.10544	3.09955	2.72555	3.04001	2.67172	3.20517	3.10914	2.66343	2.5907	3.50225	3.10295	3.02755	2.72584	3.40158
ENSG00000079739.11	PGM1	94.9643	88.8976	95.1131	88.2588	89.4225	92.2834	81.191	80.6794	80.8599	71.8335	72.2664	73.1555	82.6249	75.6485	71.6781	93.7744	101.59	98.8584
ENSG00000079785.10	DDX1	157.29	161.731	157.69	161.503	151.814	154.178	171.891	174.592	171.055	163.746	167.305	175.875	165.527	166.847	173.998	150.501	142.058	149.882
ENSG00000079805.12	DNM2	240.855	233.804	244.207	244.23	247.023	247.772	263.046	255.599	265.853	231.903	248.815	237.578	234.089	235.981	223.567	202.926	200.454	209.268
ENSG00000079819.12	EPB41L2	128.259	121.027	122.658	155.514	157.213	152.932	157.718	163.296	153.19	117.366	114.45	114.084	102.148	109.55	119.076	108.115	101.276	101.977
ENSG00000079841.14	RIMS1	0	0	0.0924325	0.0831846	0.0705781	0.0639082	0.121135	0.119216	0.0643789	0.0942696	0.168061	0.266343	0.18505	0.0700449	0.232721	0	0	0.0708663
ENSG00000079931.10	MOXD1	10.0049	9.33479	9.61298	10.7724	11.0102	9.55427	12.8404	11.4149	11.5882	10.1811	9.66353	11.8966	10.8254	12.3279	11.3258	11.7118	9.54046	9.28348
ENSG00000079950.9	STX7	46.9081	44.286	49.6363	54.1116	51.9808	49.9762	47.364	46.077	46.2884	41.0073	38.0659	44.4793	48.5757	48.0508	50.0351	53.6992	51.3717	48.756
ENSG00000079974.13	RABL2B	2.21419	1.7367	1.75622	2.78668	2.68197	3.29127	2.90725	3.04001	2.54297	2.35674	3.10914	2.04196	2.77575	2.59166	2.55993	3.98362	3.77425	3.75591
ENSG00000079999.9	KEAP1	92.8321	88.4634	89.3822	82.2695	86.1406	88.0335	89.8219	89.9186	91.1605	94.6467	101.677	103.874	104.091	105.137	97.355	79.9114	81.5657	86.4568
ENSG00000080031.5	PTPRH	9.84086	10.2031	8.22649	5.69814	6.91666	8.14829	6.5716	5.39452	6.14818	5.09056	6.38633	5.94832	5.64403	6.79436	5.8956	14.8987	15.4115	14.811
ENSG00000080166.11	DCT	0.246021	0.434176	0.554595	0.124777	0.105867	0.15977	0.333122	0.417256	0.321894	0.282809	0.168061	0.621467	0.555151	0.490314	0.0775737	0.159345	0.10484	0.56693
ENSG00000080189.10	SLC35C2	72.9864	74.4612	74.6855	77.736	76.0832	77.265	98.7557	95.2535	101.622	79.6578	81.0896	82.8326	72.0771	72.5665	68.8079	72.1035	76.2188	72.2836
ENSG00000080200.5	CRYBG3	28.8665	32.4547	28.1919	31.9429	30.4898	28.6948	36.4012	36.0628	33.7024	36.011	33.4442	34.1807	29.0529	29.9792	30.4865	35.7729	33.6537	32.1024
ENSG00000080298.11	RFX3	19.7637	18.1269	16.8227	16.8033	14.8214	14.8906	7.02586	7.09335	6.66322	14.8946	13.697	13.761	16.6545	17.3711	21.5655	19.5994	19.1858	21.6851
ENSG00000080345.13	RIF1	140.724	141.867	133.195	134.551	126.758	125.931	168.166	172.237	151.001	167.329	149.323	152.259	125.186	128.953	152.743	109.231	101.066	98.9293
ENSG00000080371.4	RAB21	49.9424	55.1404	50.653	38.764	38.5357	40.7095	48.8176	48.8487	46.9	55.5248	54.6199	62.9457	55.5151	57.3668	57.7924	51.07	49.5894	54.2836
ENSG00000080493.9	SLC4A4	1.06609	0.976896	1.01676	0.998215	0.846938	0.926668	0.666245	0.7451	0.740357	1.41404	1.0924	1.15415	0.740201	1.12072	1.31875	0.31869	0	0.56693
ENSG00000080503.15	SMARCA2	91.848	91.7197	92.8947	92.3765	92.3515	92.8266	78.6472	81.8715	78.156	79.1865	84.2828	81.4121	93.728	90.5681	96.8896	74.0953	71.2913	71.7875
ENSG00000080546.9	SESN1	6.8886	9.33479	7.3946	7.94413	7.83417	8.37197	11.2353	10.7592	10.4294	7.63584	7.31067	8.70053	8.14221	7.84503	6.67134	6.9315	6.60493	7.15749
ENSG00000080561.9	MID2	2.2962	2.49651	2.77298	1.99643	2.50552	2.14092	2.36214	2.2651	1.99575	2.73382	1.93271	2.39709	1.8505	3.22207	3.41324	4.70067	3.98393	3.96851
ENSG00000080603.12	SRCAP	224.864	228.377	216.292	193.862	209.299	208.341	238.183	233.216	232.182	243.216	244.781	219.555	187.641	186.6	194.943	164.524	172.881	180.284
ENSG00000080608.9	KIAA0020	111.202	116.576	114.801	131.348	126.899	125.995	166.289	171.254	163.426	133.863	139.911	139.741	119.45	124.89	117.757	92.9777	88.6948	92.197
ENSG00000080802.14	CNOT4	30.7527	30.3923	25.1416	28.4075	30.8426	31.2511	40.5198	39.7883	36.2775	29.8835	31.4275	29.2089	26.3697	27.6677	28.7023	29.3194	28.6214	32.5276
ENSG00000080815.14	PSEN1	73.2324	75.4381	83.1893	81.2297	80.8825	82.4096	80.1614	83.0339	77.2547	70.2309	69.1573	63.1233	68.191	72.7767	76.0998	86.4446	81.5657	80.5041
ENSG00000080819.2	CPOX	49.6143	49.0619	48.8044	52.1151	46.264	47.0045	47.3337	47.4181	45.709	63.5377	61.9306	63.9223	71.4294	68.9242	67.2564	47.2457	47.8071	54.3544
ENSG00000080822.12	CLDND1	90.6999	96.0615	84.9455	104.937	110.384	107.973	98.8768	101.959	97.5662	82.3917	88.9045	83.8092	97.8916	106.748	106.819	130.583	124.236	118.347
ENSG00000080823.17	MOK	62.8995	63.8239	56.199	61.4734	62.4264	56.9422	67.8359	65.8668	65.9562	67.5913	76.2999	69.2492	66.433	72.0062	69.1958	80.5488	76.114	80.7167
ENSG00000080824.14	HSP90AA1	2573.47	2610.16	2560.66	2592.61	2523.45	2505.58	2746.81	2844.97	2723.71	2917.74	2980.4	3009.41	3344.51	3397.11	3471.58	2537.41	2425.58	2492.15
ENSG00000080839.7	RBL1	100.213	92.1539	90.1217	93.4579	94.0454	86.979	119.53	123.567	117.009	120.854	113.189	114.439	87.4362	89.2372	89.6752	65.5704	59.6541	63.7796
ENSG00000080845.13	DLGAP4	112.596	111.8	113.877	108.847	109.502	117.208	90.0339	89.1139	89.5832	106.996	118.903	104.673	125.186	131.264	123.497	131.858	135.244	142.654
ENSG00000080854.10	IGSF9B	0.0820071	0.108544	0.0924325	0.124777	0.105867	0.0639082	0.0605677	0.0894119	0.128758	0	0	0	0	0.14009	0	0	0.20968	0.0708663
ENSG00000080947.10	CROCCP3	8.28272	8.1408	6.74757	5.07426	5.75212	5.56001	4.57286	4.05334	4.18463	7.82438	7.56276	6.83613	6.29171	5.4635	6.67134	6.0551	6.18557	6.16536
ENSG00000080986.8	NDC80	100.459	101.923	98.4406	109.512	106.326	101.678	110.385	113.285	107.384	95.0238	100.753	107.425	96.6888	101.005	96.4241	62.9412	61.2267	61.1576
ENSG00000081014.6	AP4E1	27.5544	25.1822	25.8811	22.8758	23.0085	21.8885	23.6214	22.9789	20.9553	27.5267	27.1419	28.1436	24.9818	25.1461	29.7107	21.0335	19.71	20.4803
ENSG00000081019.9	RSBN1	25.9143	28.2215	28.0995	29.6553	27.7725	27.6403	24.5905	24.8565	23.1442	31.109	29.0746	28.8538	29.3305	31.0299	30.4089	27.3276	27.3633	27.3544
ENSG00000081026.14	MAGI3	26.7343	26.8104	23.3854	25.6208	26.9256	26.8734	21.0776	22.0251	22.3717	27.5267	25.2092	26.7231	27.0173	29.1387	29.5556	28.204	24.0084	26.504
ENSG00000081041.8	CXCL2	5.08444	5.86138	6.47028	4.99107	5.68154	5.68783	8.4492	8.79217	7.24263	4.3364	4.78975	5.85954	9.06746	9.73624	10.4725	15.8548	16.9841	14.4567
ENSG00000081052.10	COL4A4	2.70624	1.95379	1.38649	3.32738	3.31717	3.16345	2.18044	2.29491	2.18888	1.88539	1.93271	1.33171	2.12808	2.94189	2.24964	2.78853	2.30648	2.48032
ENSG00000081059.15	TCF7	4.83842	4.99303	4.99136	3.82649	4.517	4.18598	5.11797	4.05334	4.34558	3.95932	4.95781	4.17271	3.88606	4.27274	3.41324	1.59345	2.51616	2.33859
ENSG00000081087.10	OSTM1	20.9938	17.5841	19.5033	23.7492	22.0204	22.6235	22.1072	21.8761	22.0498	24.4158	24.7891	22.5504	26.8323	24.7259	27.306	26.6903	26.21	25.2284
ENSG00000081148.11	IMPG2	0.738064	1.41107	0.831893	1.0814	1.27041	0.894714	0.635961	0.327844	0.354084	1.03697	1.17643	0.88781	1.38788	1.12072	0.698164	1.51378	1.46776	1.34646
ENSG00000081154.7	PCNP	158.11	155.544	157.135	179.928	164.165	168.398	171.558	173.37	170.186	149.7	142.096	147.909	164.232	158.161	170.895	168.109	152.542	157.677
ENSG00000081177.14	EXD2	19.3537	18.1269	19.6881	19.5068	21.1734	21.0258	14.0214	16.6306	15.9338	16.5915	14.0331	15.4479	17.5798	21.9941	20.4019	23.105	23.6939	20.9764
ENSG00000081181.3	ARG2	8.85677	10.4202	12.6633	9.52463	11.7865	14.5391	12.5072	9.77571	10.6869	7.91865	6.13424	6.74735	12.0283	7.42476	9.1537	17.0499	14.9921	16.7244
ENSG00000081189.9	MEF2C	1.47613	1.62816	1.47892	1.70528	2.11734	1.72552	3.36151	3.30824	3.15457	5.37337	6.05021	5.77076	1.75798	2.59166	3.2581	1.67312	1.78228	2.19685
ENSG00000081237.14	PTPRC	0	0	0.184865	0	0.0705781	0.0639082	0.0302839	0	0.0321894	0	0	0	0.18505	0.0700449	0	0	0	0.0708663
ENSG00000081307.8	UBA5	36.0831	35.711	31.6119	38.8056	37.0535	35.7886	40.0958	43.0668	41.2991	40.6302	37.4777	40.928	38.3979	38.4547	42.4328	38.2428	36.065	36.9922
ENSG00000081320.6	STK17B	47.3181	45.48	43.9054	39.1799	36.2066	35.1814	43.5785	46.1068	42.5866	45.2494	45.0404	46.7876	43.9494	44.3384	48.0181	46.0506	38.1618	39.189
ENSG00000081377.12	CDC14B	59.1272	59.9163	59.619	62.3884	64.4378	64.8668	62.8996	60.8001	60.1621	61.2753	62.0146	56.0208	56.4403	58.7677	64.7741	56.4877	56.2992	60.1654
ENSG00000081386.8	ZNF510	21.2399	24.8566	23.7552	25.4129	26.6432	26.9373	22.7432	20.1475	21.1163	24.4158	20.5035	20.9523	21.7434	20.8033	23.8151	22.866	20.7584	21.2599
ENSG00000081665.9	ZNF506	25.5042	22.2515	22.646	18.8413	19.6913	19.7476	27.8612	26.4063	25.4297	25.2643	24.705	22.9943	17.7648	18.6319	19.0831	26.6106	21.2826	24.5906
ENSG00000081692.8	JMJD4	19.1897	17.15	20.7049	18.3838	19.1973	19.0446	19.6845	19.9687	22.8867	27.9038	26.2176	25.0362	27.3874	26.6171	22.2637	27.0089	25.8955	30.8977
ENSG00000081721.7	DUSP12	33.2129	32.8888	34.4773	36.1437	37.3005	36.5555	44.275	44.9742	46.0953	34.6912	36.9735	37.5543	36.5474	39.2252	33.8221	35.2949	34.0731	38.9056
ENSG00000081760.12	AACS	55.1908	59.9163	58.9719	45.2524	46.5463	45.6304	44.6687	41.0997	44.8077	54.6764	50.5865	53.2686	42.469	46.3697	43.2861	41.4296	44.5571	42.2363
ENSG00000081791.4	KIAA0141	65.7697	66.3204	65.2574	73.3272	76.8243	77.2011	85.885	85.4778	86.1712	68.6283	72.0143	66.2306	68.191	68.3638	69.7388	59.1966	59.7589	60.378
ENSG00000081803.11	CADPS2	11.645	11.6142	10.8146	9.85737	9.95152	9.93772	8.50977	9.68629	9.33494	9.42696	9.32741	8.43419	11.1955	10.9971	9.46399	7.8079	8.5969	8.43308
ENSG00000081853.13	PCDHGA2	0.410036	0	0.36973	0.332738	0.247023	0.223679	0.211987	0.44706	0.482842	0.377079	0.420153	0.443905	0.277575	0.210135	0.232721	0.956069	0.419361	0.779529
ENSG00000081870.7	HSPB11	26.7343	29.524	28.5616	40.2613	38.3945	36.6194	38.4908	40.8315	42.6188	28.4694	28.4864	27.167	28.7753	28.4382	30.4089	26.8496	26.8391	25.5119
ENSG00000081913.9	PHLPP1	10.4969	10.5288	10.1676	11.2715	10.9043	11.5993	18.352	16.1538	18.348	10.0869	9.99965	8.8781	10.6404	9.87633	10.2397	6.85183	8.07269	7.65356
ENSG00000081923.6	ATP8B1	31.1627	30.8265	31.4271	28.9066	29.4311	31.9541	24.3179	27.4197	26.0735	24.8872	24.4529	25.4801	26.8323	26.6871	31.4949	20.8742	22.1213	22.3229
ENSG00000081985.6	IL12RB2	0	0	0.0924325	0.0415923	0.176445	0.191724	0.151419	0.119216	0.0321894	0	0.0840307	0.088781	0	0.0700449	0.155147	0	0	0
ENSG00000082014.12	SMARCD3	15.1713	13.4595	16.3606	19.0077	16.9035	17.8623	12.1438	13.4416	13.6805	10.7467	11.8483	14.7376	16.1919	20.243	15.282	20.8742	21.1777	19.7008
ENSG00000082068.4	WDR70	28.0464	30.5009	27.1752	29.9464	28.7253	25.723	27.8309	29.4165	28.1658	26.3012	29.5788	27.5221	30.7183	34.252	34.5979	33.9404	31.2424	31.1103
ENSG00000082126.13	MPP4	38.2153	45.48	49.359	37.5578	43.4761	45.95	46.516	42.0236	44.3249	24.7929	22.7723	28.4987	18.8751	17.8615	17.7644	7.64855	6.18557	7.79529
ENSG00000082146.8	STRADB	28.7845	29.3069	25.6038	31.3606	33.1011	31.1233	28.7394	27.4793	30.1615	26.4898	28.0662	28.4099	32.7539	32.6409	30.1762	29.6381	30.194	32.3859
ENSG00000082153.13	BZW1	351.647	349.186	330.631	379.446	368.03	352.134	426.79	435.883	417.336	395.744	399.986	400.047	372.969	369.207	380.887	340.201	327.73	333.355
ENSG00000082196.16	C1QTNF3	0.57405	1.41107	1.75622	1.74688	1.79974	1.62966	0.605677	0.566276	0.836926	1.03697	2.10077	1.24293	1.57293	1.82117	1.16361	1.91214	1.15324	1.27559
ENSG00000082212.7	ME2	23.7001	23.0113	21.6292	25.1217	26.5727	24.4449	23.5608	25.2142	25.5584	22.9075	22.2681	24.1484	25.907	23.0448	26.2199	24.4594	22.4358	25.937
ENSG00000082213.13	C5orf22	27.9644	26.8104	26.5281	31.0278	31.3367	29.8451	38.4908	38.0597	37.7904	34.974	35.461	34.8909	33.7717	35.7229	30.8743	33.3031	29.5649	29.1969
ENSG00000082258.8	CCNT2	33.1309	32.4547	29.486	38.5976	37.1947	37.9934	53.5722	51.9781	48.4129	39.2162	36.9735	36.3114	36.6399	34.0418	39.7953	39.6769	34.4924	37.63
ENSG00000082269.12	FAM135A	23.372	26.7018	26.3433	23.7492	24.2083	23.8058	19.412	19.3428	18.6377	31.7689	29.8309	32.2275	26.4622	28.2281	31.1071	21.5912	23.3794	22.9607
ENSG00000082293.8	COL19A1	0.0820071	0	0.184865	0.0831846	0.141156	0.0319541	0.0605677	0.0894119	0.0643789	0.377079	0.0840307	0.088781	0.0925251	0.210135	0.0775737	0.0796724	0.10484	0
ENSG00000082438.11	COBLL1	9.92286	12.4826	13.5876	11.8954	13.7274	13.8361	15.1116	17.2267	15.5797	14.0462	16.7221	13.761	14.2489	12.0477	14.3511	8.84364	9.6453	8.00789
ENSG00000082458.7	DLG3	15.4994	15.3047	14.2346	13.5175	15.4566	15.6575	10.993	11.3255	10.7513	8.10719	9.49547	9.23322	14.3414	15.0597	15.6699	24.0611	22.8552	21.9685
ENSG00000082482.9	KCNK2	0.164014	0	0	0.0831846	0	0	0.0302839	0.029804	0.0965683	0.282809	0.0840307	0	0.18505	0.0700449	0.155147	0	0	0
ENSG00000082497.7	SERTAD4	28.7025	28.2215	31.7044	35.395	35.042	35.0856	42.3066	43.0668	44.0352	32.8058	33.5282	37.5543	29.2379	29.629	30.4865	18.6433	16.9841	13.7481
ENSG00000082512.10	TRAF5	32.8029	36.1452	36.1411	40.8852	41.7823	39.1118	34.5236	28.7012	29.2602	32.9944	33.6963	33.0265	40.341	41.8869	41.6571	52.9821	46.2345	47.8347
ENSG00000082515.12	MRPL22	36.4112	32.3461	35.7714	36.9755	35.7125	36.7791	35.7652	37.9107	39.5286	31.5803	36.0492	39.1524	38.583	39.5754	35.9942	30.5942	33.7585	30.2599
ENSG00000082516.8	GEMIN5	71.8383	73.5929	68.5849	71.2476	72.0956	69.8197	68.4112	70.0096	73.07	104.828	102.938	95.9722	81.3296	86.6456	95.3381	66.7655	68.6703	71.7875
ENSG00000082641.11	NFE2L1	286.041	287.099	278.684	321.841	321.307	305.96	351.777	361.88	345.682	284.977	302.258	284.365	306.906	303.435	306.494	523.129	516.443	522.497
ENSG00000082701.10	GSK3B	57.077	66.5375	62.5768	57.1894	58.4034	59.5944	56.7822	61.9327	55.7199	52.791	54.0317	53.1798	48.6682	51.483	51.8192	42.6247	41.307	43.1575
ENSG00000082781.7	ITGB5	111.284	103.117	108.423	101.277	108.302	107.462	126.314	121.243	122.191	105.393	111.761	105.472	102.055	102.686	98.1308	82.6203	87.0174	88.2285
ENSG00000082805.15	ERC1	75.9386	68.1657	71.8201	69.9582	71.7427	69.6279	67.7147	65.2111	65.6343	73.3418	66.4683	70.4921	56.2553	54.0046	62.3693	55.93	51.6862	53.5749
ENSG00000082898.12	XPO1	437.836	430.594	416.963	432.102	418.14	413.23	426.427	429.058	411.832	441.465	411.582	425.794	447.451	467.83	478.32	389.2	353.102	358.442
ENSG00000082996.15	RNF13	25.6682	27.3531	28.3768	29.1562	29.1488	28.9824	30.1627	30.2212	29.8396	22.6247	25.2932	25.3026	25.3519	26.547	25.9872	29.7975	29.0407	24.8032
ENSG00000083067.18	TRPM3	0.246021	0.108544	0.0924325	0.249554	0.211734	0.223679	0.242271	0.119216	0.160947	0.471348	0.252092	0.177562	0.3701	0.0700449	0.310295	0.0796724	0	0.354331
ENSG00000083093.5	PALB2	16.4834	17.0414	18.7638	20.4634	19.0914	17.9901	25.5293	24.9459	24.8824	23.1903	22.6883	22.9943	20.6331	19.6126	19.3934	16.5719	17.2986	17.2914
ENSG00000083097.10	DOPEY1	12.9571	12.2655	13.033	13.975	12.5629	13.8361	15.5659	15.5279	14.0346	18.8539	16.9742	15.1815	15.6367	14.9196	16.1353	13.0663	13.6292	14.1733
ENSG00000083099.6	LYRM2	35.9191	38.2075	36.326	36.6844	34.8303	36.0123	43.1545	40.8613	43.327	38.5563	41.7633	45.811	42.0989	41.4666	41.8898	35.8526	31.7666	34.8662
ENSG00000083123.10	BCKDHB	10.907	11.2886	12.2011	11.4795	10.9396	10.9922	10.6902	10.9977	9.56027	11.1238	10.924	10.3874	13.5087	13.6588	14.1184	14.102	14.2583	12.6142
ENSG00000083168.5	KAT6A	87.6656	83.4704	81.8028	92.7092	94.7864	90.462	102.541	101.304	95.7636	100.68	95.795	90.7341	74.8528	73.6172	86.4947	72.1035	71.9204	69.0237
ENSG00000083223.13	ZCCHC6	38.1333	38.9673	32.9984	41.0516	43.7937	40.6775	39.8536	38.3279	33.0908	35.9167	31.0914	33.8255	33.7717	34.6022	37.3905	37.3664	42.2506	39.756
ENSG00000083290.15	ULK2	3.77233	5.96992	3.88217	4.28401	4.97576	4.98484	5.08769	4.79844	4.73185	5.18483	5.04184	5.85954	5.27393	4.90314	4.34413	5.01936	3.98393	5.10237
ENSG00000083312.13	TNPO1	253.73	258.009	237.829	277.504	282.736	276.051	312.772	327.486	291.958	315.898	284.696	287.118	264.067	271.494	304.399	248.817	218.068	224.575
ENSG00000083444.12	PLOD1	150.975	134.486	143.917	150.606	156.225	150.695	146.12	147.172	150.196	126.321	134.113	125.536	138.603	145.063	131.022	144.526	156.736	159.307
ENSG00000083454.17	P2RX5	7.79068	6.72973	8.59622	8.23527	7.69302	8.59565	7.38926	6.85492	6.75978	5.93899	7.3947	7.4576	7.40201	7.28467	7.6798	8.92331	8.91142	10.4173
ENSG00000083457.7	ITGAE	22.962	22.7943	26.4357	20.2554	20.3265	20.2589	19.9873	19.5514	21.3738	23.2846	23.6967	24.5035	23.3163	24.1655	25.6769	22.4676	22.8552	21.9685
ENSG00000083520.10	DIS3	129.653	141.107	138.556	149.607	150.014	146.797	168.287	179.837	162.331	135.277	125.458	129.62	124.354	114.734	128.074	128.432	118.365	121.11
ENSG00000083535.11	PIBF1	36.0831	37.1221	33.8303	39.3463	36.8418	35.4371	29.9205	31.3836	26.1378	30.6376	32.94	34.1807	37.2876	34.6022	34.0549	38.8801	37.0086	37.7008
ENSG00000083544.9	TDRD3	33.5409	35.2768	32.0741	35.8526	33.5952	31.347	29.2542	31.2048	28.4877	34.8798	32.94	34.0031	36.0848	37.8943	34.3652	40.3142	31.3472	37.0631
ENSG00000083635.7	NUFIP1	22.798	19.9721	21.8141	23.4165	22.585	20.6104	23.5911	25.542	26.7494	28.7522	29.9149	30.3631	26.3697	27.3175	24.746	26.0529	22.2261	21.1181
ENSG00000083642.14	PDS5B	99.3107	105.722	96.1298	96.6189	99.3387	96.6931	105.448	111.109	105.356	105.582	101.257	95.9722	97.7065	93.4399	107.129	82.7	78.1059	81.071
ENSG00000083720.8	OXCT1	27.2264	28.8727	26.9903	32.0677	30.0663	27.129	30.0113	32.3969	32.4792	32.2402	31.5955	33.5592	33.6791	36.0731	37.0027	32.825	27.0488	27.9922
ENSG00000083750.8	RRAGB	13.7772	15.956	13.9573	14.8484	15.2096	13.4527	19.7148	19.611	19.0883	12.7264	13.5289	14.9152	13.7862	13.9389	15.7475	16.4922	16.0405	16.0158
ENSG00000083799.13	CYLD	47.2361	50.473	51.3925	50.7426	50.2869	50.807	59.1444	57.1044	53.4345	54.5821	49.4941	54.6003	47.3729	48.401	55.0773	44.7759	38.7909	43.441
ENSG00000083807.5	SLC27A5	4.18236	3.90759	4.80649	3.41057	3.67006	3.77058	2.9981	3.15922	3.44427	4.43067	4.1175	4.17271	3.23838	3.85247	2.9478	3.42591	3.35489	3.61418
ENSG00000083812.7	ZNF324	11.563	11.18	8.13406	9.7326	10.4456	11.7591	14.1728	14.0079	13.2299	11.5009	10.7559	13.2284	10.3628	9.17588	10.55	10.1184	11.0082	10.7717
ENSG00000083814.8	ZNF671	5.41247	6.51264	5.73082	4.74152	5.85798	5.52806	6.69273	6.52707	6.27694	6.12753	6.13424	5.32686	5.82908	6.234	3.95626	7.01117	7.12913	6.66143
ENSG00000083817.8	ZNF416	7.13462	5.86138	6.00811	6.40521	6.98723	7.12576	8.11608	8.01727	7.56452	5.93899	6.55439	6.83613	6.84686	6.234	6.36105	8.68429	7.65333	8.14962
ENSG00000083828.11	ZNF586	13.6952	14.0022	13.033	8.73438	9.3516	8.59565	10.9325	12.7561	11.5238	14.1404	15.2936	13.2284	10.6404	9.03579	11.1706	8.44527	10.2743	10.1339
ENSG00000083838.11	ZNF446	13.9412	17.8012	15.1589	14.8069	15.0684	15.2421	18.7154	17.8228	17.1248	12.3493	15.2096	14.5601	16.747	14.2892	13.9633	14.8987	14.2583	12.4016
ENSG00000083844.6	ZNF264	14.6793	15.7389	12.386	8.19368	8.78698	8.72346	11.2353	11.6236	10.3972	14.329	15.0415	13.4059	10.1778	10.2966	12.2566	14.1817	10.7985	11.4095
ENSG00000083845.4	RPS5	512.381	489.099	474.086	453.398	450.006	430.102	442.296	466.82	503.572	476.156	487.462	514.752	529.244	548.312	480.181	549.74	548.943	587.552
ENSG00000083857.9	FAT1	595.946	593.193	533.705	689.226	688.525	641.926	735.716	720.124	678.36	751.235	705.69	610.635	604.282	641.752	785.977	525.918	477.652	476.15
ENSG00000083896.8	YTHDC1	44.4479	50.2559	47.7876	60.3088	63.3792	61.8311	64.2321	64.7939	61.3531	58.9185	59.3257	60.3711	53.2019	52.1835	59.3439	49.6359	44.6619	44.1497
ENSG00000083937.4	CHMP2B	32.3108	32.9974	31.7044	37.0587	35.042	34.2548	38.2485	38.1789	37.887	38.3677	33.1081	33.648	35.2521	37.0538	33.667	34.8965	30.7182	31.3229
ENSG00000084070.7	SMAP2	27.8824	30.1752	28.9314	32.3588	31.6543	34.0631	31.7375	31.622	32.2216	28.658	34.8727	30.7182	31.5511	29.4189	28.1593	29.0804	27.573	30.6851
ENSG00000084072.12	PPIE	37.1492	40.2698	37.7125	39.2631	39.9472	39.7189	42.9425	43.2456	46.4172	40.2531	38.318	42.0822	39.7858	44.3384	41.2692	42.8638	41.2022	41.4568
ENSG00000084073.4	ZMPSTE24	66.5898	67.1888	68.1228	61.6814	61.1912	61.4797	68.6535	71.8574	70.3018	73.7189	71.0059	74.2209	70.7817	71.5159	81.6851	59.595	58.6057	56.9765
ENSG00000084090.9	STARD7	166.885	174.756	169.336	139.75	144.932	137.562	140.002	141.956	142.567	184.863	187.304	193.809	172.837	179.595	180.204	132.973	139.437	141.024
ENSG00000084092.6	NOA1	36.0831	36.905	40.8552	38.2649	39.7355	37.8975	36.2498	37.8213	38.6917	35.2568	34.7047	37.1992	38.768	37.474	34.21	40.8719	41.6216	41.2442
ENSG00000084093.11	REST	58.2251	60.5676	56.5687	43.5055	40.7236	43.6493	89.1557	85.5672	79.2826	70.7022	67.1405	65.8755	57.6432	57.9272	63.2226	53.8585	50.533	52.3702
ENSG00000084110.6	HAL	0.328029	0.217088	0.277298	0.166369	0.247023	0.351495	0.181703	0.327844	0.160947	0.377079	0.168061	0.088781	0.277575	0.350225	0.155147	0.398362	0.524201	0.283465
ENSG00000084112.10	SSH1	124.323	128.408	129.96	121.782	123.547	131.715	206.899	195.812	184.059	151.114	149.07	140.363	114.731	118.306	124.351	138.949	135.978	135.638
ENSG00000084207.11	GSTP1	290.797	282.215	288.297	319.512	318.59	310.785	314.801	325.4	344.202	271.779	285.032	292.089	305.425	319.335	283.144	292.637	306.343	329.315
ENSG00000084234.12	APLP2	1104.39	1081.75	1046.15	1189.29	1185.15	1159.87	1263.14	1348.24	1253.59	1070.81	1109.79	1077.71	1132.79	1165.62	1172.45	1291.73	1243.4	1278.57
ENSG00000084444.9	KIAA1467	15.7454	16.1731	16.453	14.3493	15.139	13.229	12.7798	12.1898	12.5539	16.9685	12.4365	14.7376	17.7648	19.8928	15.2044	21.1929	18.6616	19.4882
ENSG00000084463.3	WBP11	94.3082	105.396	97.886	110.095	108.584	109.507	120.348	129.439	128.919	103.414	105.29	101.122	98.9094	104.857	101.079	77.7603	78.2108	75.9686
ENSG00000084623.7	EIF3I	184.188	179.423	189.209	178.514	180.398	181.276	186.427	186.275	197.933	180.338	185.456	182.001	204.758	203.691	195.175	192.01	197.729	209.268
ENSG00000084628.5	NKAIN1	0.246021	0.108544	0	0.124777	0.105867	0.223679	0.0302839	0.357648	0.160947	0.0942696	0.0840307	0.088781	0.3701	0.0700449	0	0.159345	0.20968	0.0708663
ENSG00000084636.13	COL16A1	11.235	10.8544	7.76433	10.3981	11.7513	10.3851	13.3855	11.9514	12.4895	11.2181	12.3525	13.3171	10.8254	10.0865	9.30885	9.242	9.33078	10.8425
ENSG00000084652.11	TXLNA	176.151	165.855	171.924	138.045	140.098	143.41	179.735	179.241	187.117	187.408	186.884	178.894	154.424	154.379	155.846	143.809	143.212	147.473
ENSG00000084676.11	NCOA1	35.9191	36.6879	36.973	41.9666	40.2648	40.8054	37.1583	38.9836	33.1229	42.7041	40.6709	40.5729	36.9175	35.863	45.9236	39.5175	40.2586	39.1182
ENSG00000084693.11	AGBL5	35.5091	35.1683	35.8638	34.8127	38.3239	37.7697	34.9173	33.1122	35.9556	34.6912	33.9484	33.3816	33.5866	35.5128	32.7361	34.1795	36.5892	36.7087
ENSG00000084710.9	EFR3B	2.05018	1.08544	1.84865	1.49732	1.05867	1.1823	1.54448	1.10275	1.15882	2.82809	1.93271	2.48587	2.12808	2.31148	2.17206	1.11541	1.25808	1.27559
ENSG00000084731.9	KIF3C	50.1064	51.2328	56.2914	56.5655	56.6389	57.0061	49.0901	44.1099	50.0868	33.7485	33.1081	32.4938	38.6755	46.4398	45.6133	49.5562	48.3313	46.3465
ENSG00000084733.6	RAB10	165.818	164.77	165.639	176.642	187.632	180.029	170.347	181.447	169.767	165.632	163.692	161.315	158.773	173.221	174.308	176.315	171.519	177.095
ENSG00000084734.4	GCKR	0	0.108544	0	0.166369	0.0352891	0.0319541	0	0.119216	0.0643789	0.188539	0.0840307	0.088781	0	0.210135	0.0775737	0.31869	0.10484	0.283465
ENSG00000084754.6	HADHA	301.048	292.743	293.196	303.291	299.428	302.254	293.511	297.712	300.424	270.648	279.066	272.114	275.725	281.16	281.282	289.29	275.205	285.874
ENSG00000084764.6	MAPRE3	11.317	8.68352	11.4616	9.691	10.3397	11.7271	9.26686	8.40472	8.75553	9.23842	7.47873	8.52297	12.1208	10.0164	10.7827	21.1132	21.3874	23.5276
ENSG00000084774.9	CAD	281.367	262.025	271.844	258.413	271.02	266.178	228.552	212.175	244.286	279.038	285.872	277.263	295.895	289.706	297.03	245.072	260.738	268.441
ENSG00000085063.10	CD59	233.474	230.439	228.123	247.349	250.058	248.475	270.223	276.76	264.211	234.543	248.143	240.952	248.245	264.279	266.388	284.51	289.359	290.906
ENSG00000085117.7	CD82	203.87	199.07	213.704	198.978	196.701	202.813	206.112	214.291	215.476	181.658	183.187	180.58	176.26	174.902	172.679	176.634	172.357	175.181
ENSG00000085185.11	BCORL1	44.2839	40.4869	42.3341	33.8561	37.0535	39.0159	21.1684	20.7436	22.1142	34.974	36.6374	33.2041	46.7252	46.6499	50.3453	53.4602	51.6862	48.4017
ENSG00000085224.16	ATRX	38.7894	43.2005	39.9308	46.3754	49.5458	48.9217	44.5476	44.855	38.8849	37.5193	36.2172	33.5592	35.9923	32.9912	44.1394	41.35	34.3876	34.8662
ENSG00000085231.9	TAF9	28.2105	29.8496	27.36	36.7676	37.4064	37.0028	34.251	35.2879	33.5092	27.9038	29.2427	30.1855	32.1987	31.4502	34.8306	35.6932	28.3068	29.8347
ENSG00000085274.11	MYNN	23.044	25.7249	23.293	28.2828	26.4668	25.052	34.1299	33.4699	32.2538	28.8465	27.5621	30.3631	26.4622	26.547	26.4526	31.4706	27.9923	31.0394
ENSG00000085276.13	MECOM	120.14	115.491	114.154	124.652	123.512	120.371	142.879	135.638	135.196	149.983	142.852	139.564	126.297	132.875	137.383	84.4527	81.2511	77.5985
ENSG00000085365.13	SCAMP1	40.1015	40.1613	37.7125	46.1674	44.9936	41.061	35.4321	38.3279	33.5092	32.523	34.6206	33.4704	38.0278	34.8824	38.5541	54.3366	43.4038	49.3938
ENSG00000085377.9	PREP	58.3071	53.6208	52.8714	50.8258	48.4872	49.9762	53.9053	53.2001	54.368	57.2217	62.7709	60.1047	51.9066	56.3161	54.3016	50.9903	44.2426	48.3308
ENSG00000085382.7	HACE1	19.4357	21.1661	16.1757	17.5935	18.4209	16.712	16.2927	17.0181	16.0947	19.5138	16.8902	20.5972	20.4481	19.1923	20.1692	21.9896	18.4519	20.126
ENSG00000085415.11	SEH1L	144.989	148.38	139.758	128.146	129.158	124.046	140.881	145.056	142.277	160.541	155.121	165.932	146.745	145.974	147.856	128.193	122.244	132.378
ENSG00000085433.11	WDR47	26.8163	27.136	27.5449	25.704	23.7143	27.0651	30.7987	30.0126	29.0349	27.4325	27.478	29.3865	27.665	27.0373	27.7714	30.3552	31.9763	29.126
ENSG00000085449.10	WDFY1	50.3524	51.3413	44.1827	56.2328	54.1334	53.0438	75.3765	76.2088	68.467	55.7134	58.6534	60.9925	60.3264	57.8571	62.9899	65.172	58.8153	61.1576
ENSG00000085465.11	OVGP1	1.1481	1.30253	1.75622	2.03802	1.87032	1.98115	1.09022	1.37098	1.70604	2.1682	1.26046	1.59806	1.8505	2.38153	2.01692	2.78853	2.0968	2.62205
ENSG00000085491.11	SLC25A24	179.104	180.834	172.572	203.303	203.441	200.352	237.002	243.737	226.388	191.273	181.338	182.267	190.232	181.416	194.943	141.737	142.687	136.559
ENSG00000085511.15	MAP3K4	32.1468	30.718	31.0573	32.3588	32.3601	32.4334	35.6138	36.5099	34.3461	34.5027	34.5366	31.7836	29.8856	33.5515	31.6501	25.6545	26.5246	26.7166
ENSG00000085514.11	PILRA	0.984086	0.976896	1.38649	1.33095	1.58801	1.43793	1.02965	1.25177	0.772547	1.13124	1.00837	0.532686	0.740201	1.12072	1.7842	1.11541	1.99196	1.41733
ENSG00000085552.12	IGSF9	0	0	0	0.207961	0.0705781	0	0.0908516	0.059608	0.0965683	0.0942696	0.0840307	0	0.0925251	0	0.155147	0.0796724	0.20968	0
ENSG00000085644.9	ZNF213	5.57649	5.53575	5.54595	7.0291	5.92856	6.23105	6.26876	6.13962	5.44002	7.16449	9.41144	7.72394	7.03191	7.21463	7.75737	7.64855	6.60493	9.63781
ENSG00000085662.9	AKR1B1	162.948	168.677	171.555	156.803	159.26	166.481	173.739	168.273	178.04	160.918	163.02	174.543	183.755	176.653	171.748	204.439	213.979	226.347
ENSG00000085719.7	CPNE3	149.663	150.334	137.817	150.814	149.626	142.132	141.214	145.563	141.344	159.976	148.482	146.133	155.535	164.255	175.549	182.689	168.268	163.914
ENSG00000085721.8	RRN3	34.935	33.9743	35.0319	36.8092	35.0773	36.0762	42.3066	43.5436	39.6574	38.6506	32.856	39.2412	38.4905	35.3026	37.856	38.8801	28.6214	33.9449
ENSG00000085733.11	CTTN	291.125	280.912	289.961	279.542	281.395	278.096	310.743	307.19	308.471	281.112	275.537	271.226	271.191	265.82	270.887	300.923	299.633	306.851
ENSG00000085741.8	WNT11	0.0820071	0.325632	0	0.124777	0.105867	0.127816	0.151419	0.119216	0.321894	0.0942696	0.0840307	0.266343	0.277575	0.350225	0.465442	0.159345	0.524201	0.212599
ENSG00000085760.10	MTIF2	70.6902	69.034	68.1228	67.4211	69.6606	67.8066	68.3204	70.6354	73.1988	87.4822	89.9969	89.2249	84.568	83.1433	84.7105	74.175	71.8155	70.5828
ENSG00000085788.9	DDHD2	38.0513	37.5562	37.1579	41.7171	40.9706	42.2433	38.7936	43.186	40.3656	37.8964	32.3518	35.246	35.067	30.8898	36.1494	40.6329	36.9037	42.3072
ENSG00000085831.11	TTC39A	1.47613	1.41107	1.94108	1.0814	1.23512	1.02253	1.15079	1.22196	1.09444	0.754157	1.42852	0.88781	1.1103	1.68108	1.24118	1.99181	2.83068	2.48032
ENSG00000085832.12	EPS15	52.1565	56.8771	55.9217	43.6303	44.6054	43.17	42.0946	45.4213	43.8742	52.8853	50.7545	49.5398	48.2981	51.9033	54.0689	57.7625	50.7426	56.693
ENSG00000085840.8	ORC1	23.208	24.748	22.0914	23.5828	23.5025	24.4129	26.1653	27.8667	28.552	27.1497	26.4697	28.0548	23.964	23.6051	22.574	13.385	11.9518	12.9685
ENSG00000085871.4	MGST2	25.5042	26.0506	26.5281	28.3659	30.1369	28.7267	26.9829	29.4165	29.2602	20.7393	23.1084	23.2606	24.2416	25.7065	22.8067	25.9732	26.4197	26.504
ENSG00000085872.10	CHERP	113.662	103.551	107.684	113.547	120.512	118.294	131.159	131.316	137.256	113.878	118.147	120.476	104.276	100.304	93.0885	72.1832	80.7269	81.7088
ENSG00000085978.17	ATG16L1	23.454	25.8335	23.7552	24.2483	23.679	23.1987	25.3476	24.8267	26.6207	27.1497	26.3856	27.6997	26.3697	26.2668	23.66	23.4237	24.0084	26.6457
ENSG00000085982.9	USP40	72.9044	76.8492	73.3914	81.105	73.7894	75.2838	73.1052	73.4668	68.0807	77.0183	74.1151	79.9029	80.4043	85.8751	87.9686	83.0983	86.2835	83.6222
ENSG00000085998.9	POMGNT1	59.8652	56.3344	60.1736	66.1733	69.3077	70.0433	67.1999	66.5821	68.5313	61.181	62.5188	62.7681	78.4613	75.2983	71.3678	75.7685	81.1463	76.2521
ENSG00000085999.7	RAD54L	43.2998	45.8056	45.3844	39.1383	39.7002	41.4444	41.8523	34.811	41.7175	37.8964	37.8138	37.1104	43.3943	43.9182	38.8644	27.6463	27.1536	29.4804
ENSG00000086015.16	MAST2	73.9704	73.81	74.7779	75.2404	78.624	79.7254	60.9008	60.4425	62.0291	63.3492	62.6029	59.4832	81.6072	76.9794	78.5822	78.8757	79.364	86.5986
ENSG00000086061.11	DNAJA1	294.078	298.605	315.749	312.982	306.98	312.479	323.432	341.941	325.725	338.994	361.584	354.68	372.414	364.724	370.337	232.165	225.092	245.056
ENSG00000086062.8	B4GALT1	103.411	102.357	95.2055	101.069	103.291	96.1498	106.932	106.37	105.581	103.037	105.038	97.2152	102.148	104.927	107.284	130.264	131.155	133.512
ENSG00000086065.9	CHMP5	87.0916	89.3318	87.9033	99.364	98.6682	100.176	101.693	102.645	101.332	76.7355	85.9634	90.4678	95.3934	96.5919	94.3296	102.459	98.5498	98.4332
ENSG00000086102.14	NFX1	65.6057	64.2581	62.1146	63.3866	66.1317	64.1638	100.997	99.3069	101.493	72.3991	70.4177	70.7584	74.3902	76.9794	74.8586	73.697	78.4205	81.1419
ENSG00000086159.8	AQP6	0	0	0.0924325	0	0.0352891	0.0639082	0.0605677	0	0.0321894	0	0	0.177562	0.0925251	0.0700449	0.0775737	0.239017	0	0.0708663
ENSG00000086189.5	DIMT1	46.9081	47.3252	45.6617	52.6558	53.4276	54.3219	61.2643	63.2739	62.5119	50.1514	49.6621	51.5817	51.1664	50.7826	51.5865	42.4654	40.3635	42.9449
ENSG00000086200.12	IPO11	56.0109	54.4891	48.2498	50.0771	47.1815	44.2244	48.8782	52.9915	49.5717	59.6727	58.2333	55.2218	59.2161	58.8377	61.3608	49.9546	50.9523	49.0394
ENSG00000086232.8	EIF2AK1	88.1577	91.3941	96.6844	96.7853	97.786	96.8209	85.0371	88.9053	86.8471	81.1662	78.1485	80.8795	91.7849	91.4787	86.0293	86.3649	88.4851	93.9687
ENSG00000086289.7	EPDR1	11.891	12.0484	9.79785	11.6458	13.7274	11.9828	12.7798	13.3224	13.0367	12.8207	10.3358	12.3406	13.9713	14.2892	12.7997	14.5004	12.476	14.5984
ENSG00000086300.11	SNX10	1.39412	2.27943	1.29406	1.99643	1.83503	2.07702	1.39306	1.28157	1.48071	1.22551	1.34449	1.24293	1.94303	1.89121	3.02538	2.46984	1.99196	1.98426
ENSG00000086475.10	SEPHS1	98.8186	98.7751	96.2222	102.65	105.161	106.982	101.269	106.311	106	93.0441	96.5513	90.5566	110.66	108.009	105.268	92.659	91.5255	93.7561
ENSG00000086504.11	MRPL28	51.9925	57.3113	54.073	63.1371	64.3673	59.7861	62.9904	65.0621	67.8875	55.242	55.7964	52.6471	55.33	65.0017	50.1126	56.4081	59.1299	64.4174
ENSG00000086544.2	ITPKC	13.2032	14.0022	12.8481	12.3113	11.4689	10.8963	7.78295	8.37492	8.04736	12.7264	15.2936	13.5835	14.804	14.4293	15.282	19.4401	21.0729	21.6851
ENSG00000086570.8	FAT2	0.164014	0.217088	0.462163	0.332738	0.352891	0.543219	0.211987	0.268236	0.193137	0.0942696	0.0840307	0.177562	0.0925251	0.28018	0.0775737	0.31869	0.20968	0.141733
ENSG00000086589.7	RBM22	67.0818	67.1888	65.1649	72.6201	79.965	74.8684	91.3361	98.83	99.1757	62.9721	67.0565	66.7633	62.3619	66.9629	64.4638	59.2763	57.4524	65.0552
ENSG00000086598.6	TMED2	248.81	254.319	246.702	260.784	259.022	263.845	272.403	287.281	276.314	256.979	254.613	253.558	241.213	257.205	250.718	255.111	242.391	246.048
ENSG00000086619.9	ERO1LB	15.0893	14.0022	13.9573	15.4307	14.2568	14.3793	15.3236	15.8557	13.6161	13.3863	14.3692	12.3406	11.4731	13.0284	12.7997	18.962	15.5163	15.378
ENSG00000086666.14	ZFAND6	56.3389	55.3575	57.4006	67.3379	63.9085	62.9495	69.0169	73.5264	67.5335	50.6228	52.015	56.2871	58.3834	60.7289	56.1634	63.8973	64.6864	59.3151
ENSG00000086696.6	HSD17B2	0.246021	0.108544	0.0924325	0.207961	0.105867	0.0639082	0.181703	0.14902	0.160947	0.188539	0.168061	0	0.0925251	0.14009	0.155147	0.0796724	0.10484	0.0708663
ENSG00000086712.8	TXLNG	58.0611	56.66	54.9049	69.7919	74.2835	68.9889	78.2535	85.5374	77.6409	62.6893	61.5105	59.572	57.3656	59.0479	60.6627	62.3038	53.6782	55.8426
ENSG00000086730.12	LAT2	6.39656	6.72973	8.04163	6.65477	7.97533	8.05243	9.32743	9.03061	8.78772	4.3364	4.28557	4.26149	4.53373	5.32341	3.49082	6.45346	9.22594	7.72442
ENSG00000086758.11	HUWE1	513.775	499.194	474.456	594.187	622.64	592.493	543.232	531.673	512.649	482.001	472.505	401.911	501.024	483.31	595.611	597.384	570.855	550.135
ENSG00000086827.4	ZW10	80.121	79.1286	78.9374	83.143	81.1296	76.4022	82.039	82.6762	84.6904	77.6782	79.8292	76.4404	81.9773	82.653	84.7881	59.595	60.2831	62.6458
ENSG00000086848.10	ALG9	0.328029	0.217088	0.277298	0.5407	0.74107	0.639082	0.54511	0.566276	0.57941	0.282809	0.588215	0.266343	0.18505	0.42027	0.62059	0.557707	0.419361	0.496064
ENSG00000087008.11	ACOX3	13.3672	15.5218	14.9741	11.6458	13.304	12.6538	12.6587	12.7263	12.3607	13.5748	13.1928	10.8313	11.2881	11.9076	11.4809	14.4207	16.9841	14.4567
ENSG00000087053.14	MTMR2	124.405	122.763	122.288	120.493	118.43	112.67	150.632	147.858	148.2	153	155.709	156.521	140.083	143.452	148.786	115.047	118.574	117
ENSG00000087074.7	PPP1R15A	136.378	145.015	143.363	160.38	175.351	177.058	322.614	287.638	302.999	121.608	123.441	125.98	170.801	160.333	145.373	281.483	328.359	314.575
ENSG00000087076.4	HSD17B14	0.656057	0.651264	0.462163	0.707069	0.529336	0.511265	0.605677	0.715296	0.354084	0.659887	0.504184	0.621467	0.277575	0.490314	0.62059	1.51378	0.524201	1.27559
ENSG00000087077.7	TRIP6	64.6216	64.041	67.6606	64.7592	68.2138	66.3367	60.0529	60.6511	67.5978	54.6764	62.4348	58.3291	78.3688	76.2089	64.9292	63.4989	65.8396	70.3702
ENSG00000087085.9	ACHE	0.328029	0.217088	0.277298	0.124777	0.282313	0.319541	0.242271	0.268236	0.354084	0.377079	0.252092	0.355124	0.18505	0.0700449	0.465442	0.637379	0.524201	0.0708663
ENSG00000087086.9	FTL	1703.37	1594.84	1640.03	1993.27	1882.92	1885.29	2021.99	2129.02	2113.01	1838.54	1895.31	1881.27	2273.25	2444.5	2135.45	3197.89	3463.5	3427.45
ENSG00000087087.14	SRRT	185.828	190.278	193.092	201.598	208.1	209.97	228.31	224.454	232.762	176.19	184.783	177.118	183.755	185.549	173.843	118.792	129.687	133.087
ENSG00000087088.15	BAX	109.89	98.6665	113.322	98.241	103.962	105.097	105.146	104.791	117.974	100.397	112.181	110.71	117.322	122.859	111.396	104.69	97.6062	108.142
ENSG00000087095.8	NLK	41.2496	45.3714	42.8887	47.4568	47.1109	48.2826	45.0321	45.8087	43.4879	34.6912	33.1081	36.1339	36.4549	37.8943	35.296	37.1273	35.436	36.2127
ENSG00000087111.16	PIGS	76.2666	85.8583	79.3071	80.9802	86.5994	86.7873	86.7027	88.1006	91.1927	77.6782	88.7364	84.697	86.7886	89.7275	87.8135	85.4088	87.6464	88.7246
ENSG00000087152.11	ATXN7L3	68.312	68.9255	74.8703	64.9256	70.3664	71.673	55.3892	57.0448	59.4861	74.0017	67.9808	66.4969	71.6144	72.4965	70.9024	72.3425	79.9931	77.5985
ENSG00000087157.14	PGS1	32.4748	29.3069	35.5865	28.2412	30.6309	29.3978	30.3141	29.1781	29.228	31.2032	34.1165	28.8538	30.8109	32.2207	31.5725	27.8057	29.3553	31.6063
ENSG00000087191.8	PSMC5	175.577	174.973	180.706	169.655	179.445	179.997	186.791	183.771	202.021	176.473	176.044	179.781	192.915	194.445	178.575	152.652	156.107	172.134
ENSG00000087206.12	UIMC1	46.4981	52.861	58.0476	48.663	50.781	52.1171	52.7848	55.2566	55.2693	50.2457	53.8637	51.7593	46.4476	52.3936	54.224	43.6605	44.0329	45.7087
ENSG00000087237.6	CETP	0.164014	0.108544	0.184865	0.0415923	0	0.0639082	0.0908516	0.029804	0.0643789	0	0	0.088781	0.18505	0.14009	0	0	0	0
ENSG00000087245.8	MMP2	0.328029	0.108544	0.0924325	0.124777	0.141156	0.383449	0.151419	0.29804	0.225326	0.0942696	0.168061	0.177562	0.277575	0.14009	0.232721	0.0796724	0.10484	0.354331
ENSG00000087253.7	LPCAT2	49.6143	53.4037	50.2833	49.3285	52.1219	51.7017	53.5722	53.0511	50.5374	52.6025	50.3344	56.8198	45.4298	48.401	49.7248	42.1467	37.6376	41.1024
ENSG00000087258.9	GNAO1	27.4724	23.5541	27.5449	21.3368	23.8907	23.6141	20.593	17.8824	20.4403	18.4768	14.3692	17.0459	20.9107	21.2937	21.9534	18.3247	19.2906	15.9449
ENSG00000087263.12	OGFOD1	84.1393	75.8723	78.7525	82.228	83.5292	85.5091	84.2194	82.3484	83.8213	75.6042	74.7873	72.1789	78.6464	81.1821	77.4961	85.4088	83.4528	81.1419
ENSG00000087266.11	SH3BP2	147.039	139.153	130.607	123.28	127.394	121.553	109.688	107.861	102.942	120.665	122.601	122.607	103.721	107.659	110.775	174.881	167.535	170.504
ENSG00000087269.11	NOP14	124.733	126.02	127.187	126.815	126.617	125.484	135.581	140.496	139.058	135.56	143.272	149.773	134.624	137.498	130.634	111.223	112.179	114.874
ENSG00000087274.12	ADD1	253.894	243.247	247.904	250.219	259.304	254.962	253.325	255.778	259.157	229.641	226.883	226.48	221.228	225.124	225.197	211.132	211.777	227.552
ENSG00000087299.7	L2HGDH	20.8298	21.7088	19.1335	19.8811	18.068	17.8623	18.8971	18.091	17.8973	19.5138	21.3438	21.3962	18.7826	18.8421	21.0225	18.0856	13.5244	15.8032
ENSG00000087301.4	TXNDC16	17.2215	16.1731	19.7806	16.9697	17.9621	19.1724	19.4725	18.1804	19.0883	15.9316	15.7137	15.004	16.6545	18.1416	18.6953	12.5086	10.3792	13.4646
ENSG00000087302.4	C14orf166	159.094	155.652	156.673	188.205	182.056	175.971	195.391	202.667	200.122	147.626	153.692	160.338	166.175	171.82	158.328	165.559	166.381	163.63
ENSG00000087303.12	NID2	0.0820071	0	0	0	0	0.0319541	0	0	0.0321894	0	0	0	0	0	0.155147	0	0.20968	0.0708663
ENSG00000087338.4	GMCL1	37.3953	38.099	39.1914	37.7242	36.4536	37.9614	30.0719	28.7012	28.8096	34.2199	35.0408	33.2929	37.3802	38.4547	40.2608	33.7014	34.7021	35.0079
ENSG00000087365.10	SF3B2	329.833	347.667	339.042	362.893	361.501	360.059	383.363	383.19	394.771	335.223	354.189	337.279	354.556	355.688	338.997	305.464	316.722	315.355
ENSG00000087448.5	KLHL42	68.558	63.6068	66.9211	73.5768	68.5667	70.8742	64.9286	65.2409	61.2565	58.0701	58.4013	50.4276	51.444	50.7125	52.6726	58.4795	54.3072	51.2363
ENSG00000087460.19	GNAS	799.324	784.122	827.918	800.818	814.436	828.026	825.629	808.284	860.778	739.262	776.528	770.175	802.563	807.128	731.831	807.4	832.536	853.797
ENSG00000087470.13	DNM1L	99.8847	106.59	101.214	112.382	108.973	106.822	107.447	115.58	103.264	97.2863	88.7364	92.6873	102.24	101.075	106.509	96.0052	91.9448	91.9135
ENSG00000087494.11	PTHLH	1.31211	1.41107	1.94108	1.16458	1.23512	1.24621	1.60504	1.81804	1.5129	0.942696	0.840307	0.355124	0.925251	1.12072	1.00846	1.83247	1.36292	1.20473
ENSG00000087502.13	ERGIC2	39.1174	39.1844	40.8552	43.5055	43.1232	41.3166	46.6674	50.3985	45.033	45.2494	42.7716	42.97	37.6577	40.0657	42.588	31.3113	34.5973	32.6693
ENSG00000087510.5	TFAP2C	17.5495	21.9259	22.646	18.3006	18.3856	18.821	28.0429	29.953	28.8739	19.8909	19.9153	16.8684	18.4125	18.702	18.6177	20.9538	23.3794	23.2441
ENSG00000087586.13	AURKA	239.051	237.603	247.165	265.775	255.493	262.119	252.931	270.65	268.685	231.526	232.261	231.008	229.832	230.588	207.82	126.599	128.115	136.488
ENSG00000087589.12	CASS4	0.246021	0.54272	0.462163	0.499107	0.564625	0.734944	0.363406	0.208628	0.321894	0.377079	0.336123	0.355124	0.277575	0.14009	0.543016	0.31869	0.314521	0.425198
ENSG00000087842.6	PIR	16.5654	17.8012	17.3773	22.2103	20.9617	22.6874	22.1678	21.0416	22.2107	20.8336	20.4195	22.8167	23.3163	21.5738	22.6515	26.3716	24.2181	25.7245
ENSG00000087884.10	AAMDC	13.6952	12.4826	11.6465	12.8936	12.5982	11.4715	12.0833	12.0408	12.6183	10.9353	11.9324	11.6303	13.1386	14.7795	12.4118	12.5086	12.0566	12.8268
ENSG00000087903.8	RFX2	19.6817	18.2354	18.1168	15.9714	17.6798	17.7984	11.9016	12.1004	12.3607	14.7061	14.9575	17.7562	18.0424	17.4412	15.6699	15.2971	15.8309	16.2284
ENSG00000087995.11	METTL2A	29.1125	26.8104	28.4692	25.2465	27.1726	25.1479	25.3779	26.9428	24.6571	27.2439	29.1586	28.8538	27.7575	27.2475	26.5302	28.6024	27.9923	30.4016
ENSG00000088002.7	SULT2B1	0.246021	0.54272	0.36973	0.415923	0.352891	0.287587	0.211987	0.238432	0.386273	0	0.0840307	0.177562	0.0925251	0.210135	0.155147	0	0.314521	0.283465
ENSG00000088035.11	ALG6	17.6315	17.4756	16.9151	17.136	18.7738	18.086	15.4751	15.9749	16.2235	19.8909	20.2514	21.3962	22.5761	20.5232	21.0225	18.484	16.2502	18.9213
ENSG00000088038.13	CNOT3	37.8873	37.0135	34.6622	42.133	45.8052	45.3428	50.1198	50.6072	51.2134	31.4861	34.5366	34.3582	38.583	33.7617	35.8391	29.9568	31.8714	34.0158
ENSG00000088179.4	PTPN4	15.9094	17.367	16.1757	15.4307	16.6917	16.6481	16.8075	17.1671	14.7106	18.0055	16.0499	17.0459	14.619	15.8302	15.9026	17.2092	15.097	17.0079
ENSG00000088205.8	DDX18	160.078	161.514	151.22	162.168	166.176	159.994	191.788	196.706	186.313	178.641	180.834	185.375	159.421	167.688	167.404	137.515	134.405	139.748
ENSG00000088247.11	KHSRP	396.669	378.493	388.771	391.758	395.732	392.077	426.306	421.518	429.053	411.864	422.59	401.112	404.427	405.14	380.732	288.095	299.004	296.008
ENSG00000088256.4	GNA11	317.696	289.704	311.035	288.276	296.64	306.663	297.145	298.099	317.485	310.807	307.888	303.542	308.294	307.497	282.989	217.267	234.318	235.205
ENSG00000088280.14	ASAP3	20.9118	20.7319	22.4611	20.6298	21.7381	23.0708	14.7785	15.6769	15.3222	16.3086	12.6886	19.0879	20.6331	23.465	23.7376	24.0611	25.8955	22.252
ENSG00000088298.8	EDEM2	20.6658	22.2515	20.0579	20.6298	20.4677	20.4187	19.6239	19.3428	20.4725	20.5508	23.0244	20.4196	23.3163	21.0135	19.7037	26.4512	27.9923	28.2048
ENSG00000088305.14	DNMT3B	19.6817	21.3832	18.8562	20.6714	21.9145	21.1856	21.7135	19.5216	20.2794	22.0591	21.932	20.7747	18.2274	20.8734	21.4879	19.0417	19.71	22.5355
ENSG00000088325.11	TPX2	515.907	522.097	525.109	573.142	571.189	565.875	611.249	643.855	627.244	502.363	505.192	503.566	513.607	529.61	519.977	368.565	372.078	372.898
ENSG00000088340.11	FER1L4	10.5789	11.6142	11.3692	9.48304	8.50466	9.87381	8.60062	8.34511	8.43364	9.33269	7.73082	7.19126	6.56928	6.37409	6.05075	18.1653	17.9277	18.7796
ENSG00000088356.4	PDRG1	33.5409	40.5955	38.9141	34.272	33.9128	36.204	41.1861	43.0966	43.1982	38.0849	38.0659	41.9934	43.6719	42.4472	40.8814	38.5614	40.5732	46.7009
ENSG00000088367.16	EPB41L1	27.6364	25.6164	29.0238	25.7456	27.1726	26.2663	23.47	24.1412	22.6936	21.5877	22.2681	19.3543	23.6864	23.0448	25.5993	34.6575	40.1538	41.315
ENSG00000088387.13	DOCK9	231.014	255.187	246.98	292.56	291.488	293.786	259.169	256.851	242.226	229.829	222.849	216.714	213.733	224.004	253.123	291.84	284.012	277.583
ENSG00000088448.10	ANKRD10	73.3144	75.1125	75.3325	71.206	70.0135	69.5321	58.7204	56.2997	55.0761	56.6561	56.0485	54.0676	58.6609	63.6008	68.3424	75.3701	71.1865	71.3623
ENSG00000088451.6	TGDS	22.47	24.4224	22.646	26.4943	27.0667	25.3076	36.7343	33.0824	34.7324	29.1293	27.394	26.1016	22.4836	26.547	26.5302	30.6739	28.6214	30.1182
ENSG00000088538.12	DOCK3	1.64014	1.19398	1.01676	0.790253	1.27041	1.46989	1.63533	1.75843	1.8348	1.03697	0.756276	1.06537	0.647676	1.05067	1.31875	0.398362	0.314521	0.637796
ENSG00000088543.10	C3orf18	17.3855	17.5841	15.3438	17.8431	17.7504	18.2138	11.9016	12.9647	14.0346	13.1035	15.2936	13.5835	19.7079	16.8808	19.0056	25.8139	23.0648	22.9607
ENSG00000088682.9	COQ9	34.279	35.0597	33.9227	41.6755	40.9353	42.0196	45.6681	46.6432	49.4752	38.0849	39.5785	42.3485	43.2092	47.3504	45.0703	35.3745	37.2183	41.882
ENSG00000088726.11	TMEM40	1.23011	1.84525	0.924325	0.998215	1.48214	1.08644	0.726813	1.10275	1.41634	0.659887	0.672246	0.710248	1.57293	1.19076	1.00846	0.876396	1.78228	0.921261
ENSG00000088727.8	KIF9	5.90451	5.64429	4.43676	4.07604	3.70535	4.05817	5.36024	6.28864	4.98936	7.07022	6.3023	6.03711	4.62626	5.04323	4.88714	5.41772	6.08073	5.95277
ENSG00000088766.7	CRLS1	40.7576	43.7433	43.166	36.2269	34.301	34.9897	37.4611	41.815	40.1724	44.9666	45.0404	49.6286	43.4868	44.1983	42.5104	43.5808	44.4522	45.3544
ENSG00000088808.12	PPP1R13B	25.4222	28.33	27.6373	26.0368	27.8431	27.3527	32.7671	34.3342	33.2195	29.5064	34.6206	31.606	25.5369	27.1774	26.1423	21.4319	22.1213	23.8111
ENSG00000088812.13	ATRN	71.1002	75.1125	66.8287	82.3943	79.0122	77.6165	68.7747	70.3672	64.8295	75.6042	75.6276	68.1838	76.1482	78.03	82.3833	80.9472	82.4044	76.4647
ENSG00000088826.13	SMOX	13.4492	15.3047	14.1422	13.8086	15.5978	14.6989	14.8088	15.5577	14.8715	13.1977	14.2012	15.0928	11.7507	15.62	14.9717	27.8853	29.0407	27.567
ENSG00000088832.10	FKBP1A	387.73	394.558	410.493	453.439	468.815	475.413	531.149	540.704	551.534	411.581	411.33	429.877	433.203	444.295	414.864	424.813	426.385	418.182
ENSG00000088833.13	NSFL1C	91.93	89.2232	86.2395	111.135	112.325	111.392	126.98	127.203	133.2	93.3269	96.8874	95.0844	101.963	101.145	94.1745	77.2822	75.5898	78.5198
ENSG00000088836.8	SLC4A11	11.071	12.9167	11.8314	12.3945	14.0098	14.7628	12.0227	12.5773	11.8457	10.6525	11.5122	14.3825	15.2666	12.398	15.3596	11.0745	13.0002	11.5512
ENSG00000088854.11	C20orf194	33.7869	32.2376	28.8389	30.2376	29.784	28.4711	32.2523	29.0589	30.8053	30.7319	25.6294	27.3445	27.0173	22.8346	28.0041	34.7372	32.815	30.0473
ENSG00000088876.7	ZNF343	10.989	10.6373	12.5708	13.2263	11.963	12.3982	14.4151	13.7098	13.3264	19.6081	18.2347	17.1347	14.804	14.3592	16.3681	17.8466	20.2342	17.1496
ENSG00000088881.16	EBF4	32.9669	30.5009	33.4606	30.5703	33.5246	32.8808	27.74	25.095	27.7151	27.8095	24.621	25.8353	30.0707	30.6096	27.6938	38.0834	44.0329	39.0473
ENSG00000088888.13	MAVS	145.563	135.246	135.136	88.8411	91.5045	96.1818	78.7078	75.5531	73.8748	135.088	132.18	122.429	83.6427	85.9451	94.0969	82.3016	73.1784	81.5671
ENSG00000088899.10	LZTS3	14.0232	12.4826	14.7892	14.3909	14.2921	17.2552	13.0221	12.5773	14.2921	9.52123	8.57113	9.76591	14.8965	13.0284	13.4203	16.0142	15.4115	15.5906
ENSG00000088930.6	XRN2	183.614	188.324	186.067	197.938	198.995	197.668	210.473	227.911	209.103	192.404	196.8	188.926	185.513	191.923	196.882	168.348	154.534	161.504
ENSG00000088970.11	PLK1S1	14.8433	16.7158	17.0076	17.0944	18.7385	17.5747	12.2347	12.6369	12.4573	13.0092	12.8567	13.761	15.7293	13.8689	14.5839	20.6352	14.2583	17.7874
ENSG00000088986.6	DYNLL1	194.849	194.945	196.974	239.405	241.095	242.244	275.886	295.417	289.769	230.772	235.37	244.68	241.676	248.519	232.023	171.375	156.002	174.969
ENSG00000088992.13	TESC	0.738064	0.217088	0.277298	0.291146	0.458758	0.255633	0.454258	0.327844	0.321894	0.471348	0.420153	0.621467	0.277575	0.350225	0.155147	0.0796724	0.314521	0.283465
ENSG00000089006.12	SNX5	137.034	135.897	134.489	135.424	132.016	130.277	131.856	135.727	134.874	132.26	134.365	138.054	129.443	135.817	126.911	142.454	146.042	141.52
ENSG00000089009.11	RPL6	871.162	871.392	874.874	1042.72	1017.24	1007.61	1087.55	1136.49	1095.02	870.58	891.229	896.421	966.055	1030.85	921.809	954.396	965.368	1009.7
ENSG00000089022.9	MAPKAPK5	43.0538	42.3322	45.1995	43.5471	44.6054	46.7488	48.7267	50.3985	49.3464	54.5821	57.2249	53.2686	47.3729	49.4517	47.863	44.9352	47.0732	44.0788
ENSG00000089041.12	P2RX7	0.0820071	0.108544	0	0.0831846	0	0	0.0302839	0.059608	0.0321894	0.188539	0.168061	0	0	0	0	0	0	0.212599
ENSG00000089048.10	ESF1	50.5984	53.9464	50.1909	56.6071	55.2627	54.0024	75.8308	75.4935	69.8833	66.5544	69.6614	68.4501	53.1094	52.8839	57.7924	51.548	48.8555	48.8977
ENSG00000089050.10	RBBP9	33.2949	28.33	28.9314	33.2322	32.5718	30.0688	27.4977	28.3734	28.3589	35.0683	34.0324	31.6948	32.4763	35.1626	39.9505	33.1437	31.3472	31.0394
ENSG00000089053.8	ANAPC5	111.858	113.863	110.18	118.788	115.678	113.916	116.472	118.054	123.253	115.48	116.383	120.742	130.09	129.933	129.936	108.434	105.155	108.921
ENSG00000089057.10	SLC23A2	58.9631	58.8309	52.5017	62.43	66.5905	59.4985	67.745	70.9633	66.2459	70.2309	70.5858	64.8101	65.6003	63.0404	71.4454	76.8839	75.9043	76.6064
ENSG00000089060.7	SLC8B1	46.006	46.5654	48.6195	48.9541	48.6283	49.9123	47.3034	45.6895	45.4515	41.7614	39.2423	40.3066	46.3551	46.2296	47.3975	68.3589	70.5574	73.9844
ENSG00000089063.10	TMEM230	95.3743	100.078	95.7601	116.625	109.608	111.839	120.045	127.382	117.685	100.209	94.1984	98.902	105.571	106.819	102.708	109.948	105.155	110.48
ENSG00000089091.12	DZANK1	4.42839	4.99303	4.34433	3.41057	3.98766	3.67472	3.36151	2.68236	3.54084	2.54528	3.61332	3.81758	3.51595	4.62296	4.732	5.09903	3.25005	4.96064
ENSG00000089094.12	KDM2B	17.6315	20.6234	18.3941	19.9643	20.1148	20.3228	16.5956	19.2534	17.4467	18.7597	17.8145	14.4713	17.2097	17.161	18.7728	17.5279	16.5647	17.4331
ENSG00000089123.11	TASP1	7.21663	6.94682	6.37784	6.40521	5.8227	5.87955	6.20819	6.61648	5.92286	9.33269	7.56276	11.0088	8.51231	7.70494	8.22281	6.29412	6.50009	5.4567
ENSG00000089127.8	OAS1	0.656057	0.108544	0.36973	0.415923	0.529336	0.766898	0.363406	0.566276	0.354084	0.282809	0.168061	0.177562	0.462626	0.28018	0.543016	0.796724	1.36292	0.496064
ENSG00000089154.6	GCN1L1	336.065	325.741	321.48	325.46	326.036	324.27	322.765	312.077	321.862	320.234	318.56	299.547	313.105	309.599	325.732	299.887	304.456	310.04
ENSG00000089157.11	RPLP0	1962.84	1926.66	1903.37	2197.45	2190.78	2116.32	2181.16	2345.6	2381.12	1875.59	1949.6	1908.44	2093.94	2223.3	2062.45	2450.48	2452.63	2531.2
ENSG00000089159.11	PXN	322.862	313.801	322.682	326.541	342.304	339.256	372.401	357.141	384.117	372.459	374.777	366.754	355.482	364.164	343.419	346.495	373.231	373.394
ENSG00000089163.4	SIRT4	0.492043	0.651264	0.647028	0.873438	0.776359	1.15035	0.514826	0.417256	0.6116	0.754157	1.00837	0.976591	0.925251	1.19076	0.543016	1.4341	1.15324	1.34646
ENSG00000089177.13	KIF16B	2.62423	2.82215	3.42	2.57872	2.68197	2.78001	2.42271	1.63922	2.1245	2.45101	2.60495	3.19611	4.90383	4.13265	3.72354	3.1869	4.19361	3.68505
ENSG00000089195.10	TRMT6	39.2814	38.099	36.6033	45.086	44.6054	41.8598	58.5084	58.4754	56.235	44.6838	43.696	45.5446	43.4868	40.486	38.6317	36.5696	37.5328	41.1733
ENSG00000089220.4	PEBP1	312.365	305.226	322.959	322.507	319.613	322.672	316.557	325.907	330.779	286.391	274.78	287.206	297.191	309.529	282.834	285.387	284.012	296.93
ENSG00000089234.11	BRAP	31.9008	29.9582	35.0319	31.7349	31.372	32.5932	40.7924	40.1162	39.593	32.6173	35.629	35.7787	31.0884	32.1506	30.3313	31.1519	30.6133	31.6772
ENSG00000089248.6	ERP29	165.982	158.8	174.697	182.632	179.445	184.599	177.342	195.574	173.984	141.499	148.062	150.306	168.951	176.373	163.758	221.171	226.874	230.599
ENSG00000089280.14	FUS	637.031	628.253	615.323	606.041	627.087	603.804	726.056	732.582	746.473	733.418	752.579	767.511	741.034	714.248	731.986	432.701	386.755	433.985
ENSG00000089289.11	IGBP1	43.8738	47.4338	46.1238	43.7135	44.1466	43.6173	43.4573	45.004	42.3613	43.2698	42.8557	43.8578	46.17	50.1522	45.1479	56.9658	59.9686	59.2442
ENSG00000089327.10	FXYD5	186.402	195.488	194.755	193.737	203.336	209.299	218.014	229.342	230.476	196.835	221.253	212.453	229.277	227.296	207.277	221.171	250.673	249.52
ENSG00000089335.16	ZNF302	35.1811	37.1221	37.7125	42.0498	41.6411	42.9463	45.8498	43.9907	41.8463	32.7116	33.2762	30.0967	33.309	36.1432	36.0718	39.5175	36.3795	41.8111
ENSG00000089351.10	GRAMD1A	46.252	42.5493	45.6617	46.7081	48.6283	48.1548	35.4624	33.6189	36.9213	43.7411	45.7127	41.4607	48.1131	46.4398	41.2692	61.7461	65.9445	67.0395
ENSG00000089486.12	CDIP1	18.0416	16.2816	17.4697	14.3077	14.4332	16.0729	13.0523	11.9216	12.3286	15.8373	14.8734	15.6255	18.505	17.7914	17.2214	11.9509	14.6776	14.0315
ENSG00000089505.13	CMTM1	1.06609	0.868352	1.66379	1.70528	1.55272	1.9492	1.02965	0.894119	0.772547	1.13124	1.0924	1.06537	1.4804	1.75112	1.24118	1.59345	1.67744	1.98426
ENSG00000089558.4	KCNH4	0.164014	0.325632	0.277298	0.166369	0.211734	0.0639082	0.272555	0.29804	0.6116	0	0	0.177562	0.0925251	0.0700449	0.155147	0	0.10484	0.141733
ENSG00000089597.12	GANAB	767.669	743.961	720.974	762.22	763.726	737.596	764.092	774.367	802.451	728.61	748.125	708.827	729.283	755.224	755.568	731.154	728.115	733.678
ENSG00000089639.6	GMIP	22.3059	20.4063	22.2762	19.9227	20.3971	20.7062	14.1123	12.8753	14.614	18.5711	19.4111	19.0879	22.6687	21.854	19.1607	24.5391	26.1052	24.8741
ENSG00000089682.12	RBM41	21.4859	23.337	19.7806	23.1253	23.5731	23.1667	24.0757	24.5287	22.0176	23.0961	22.6883	22.6391	18.1349	19.4024	22.3412	22.866	18.9761	20.0551
ENSG00000089685.10	BIRC5	194.849	183.874	201.318	184.254	171.081	172.648	188.88	194.68	196.002	191.556	191.506	200.024	174.41	185.269	156.078	100.308	106.098	108.284
ENSG00000089692.4	LAG3	1.06609	1.41107	1.01676	0.956623	1.09396	1.02253	0.999367	1.10275	0.869115	0.754157	0.756276	0.976591	0.832726	0.630404	1.00846	1.27476	1.36292	1.27559
ENSG00000089693.6	MLF2	148.597	137.2	145.766	165.329	180.398	182.745	174.102	183.205	188.308	134.24	134.449	140.185	148.965	155.5	136.607	132.416	139.647	147.118
ENSG00000089723.5	OTUB2	20.9118	18.1269	19.5033	18.4254	18.5268	20.7062	14.2334	12.2792	12.8758	12.8207	11.9324	13.1396	15.5442	14.7795	16.8335	23.344	22.8552	24.2363
ENSG00000089737.11	DDX24	229.948	227.617	233.022	257.664	269.926	262.311	290.422	302.123	292.763	239.822	236.126	238.732	232.701	247.048	250.253	214.956	217.963	221.528
ENSG00000089775.7	ZBTB25	17.0575	16.2816	15.7135	12.3945	12.8452	12.9734	11.205	10.3122	11.041	17.5342	19.4111	18.2889	17.4872	17.4412	18.6177	22.5473	19.3954	19.4882
ENSG00000089818.12	NECAP1	25.8323	25.7249	22.1838	27.2429	28.196	29.0143	31.6769	31.7412	29.4533	27.1497	33.1921	31.3397	28.8678	31.3101	29.1677	29.5585	28.3068	26.2914
ENSG00000089820.11	ARHGAP4	0.410036	0.54272	1.10919	0.831846	0.811648	1.15035	1.51419	0.864315	1.25539	0.282809	0.420153	0.443905	0.832726	0.840539	0.930885	1.19509	0.838721	1.13386
ENSG00000089847.8	ANKRD24	1.72215	2.27943	1.66379	2.1628	1.6233	1.05448	1.36277	1.57961	1.73823	1.79112	0.840307	1.8644	1.8505	2.87184	2.87023	4.93969	4.08877	4.11024
ENSG00000089876.7	DHX32	36.4112	36.3623	35.0319	35.6862	36.4889	38.0254	33.5545	33.4103	34.2496	35.4454	36.4693	39.0636	38.3054	33.7617	42.045	42.7841	44.2426	46.0631
ENSG00000089902.8	RCOR1	126.291	119.073	120.994	106.851	107.596	106.567	114.594	118.113	110.313	131.318	130.332	122.873	121.3	125.31	127.609	102.06	102.114	104.599
ENSG00000089916.13	GPATCH2L	84.9594	91.2855	85.9622	86.5951	91.9986	91.836	87.8838	95.641	79.4757	87.765	83.4425	76.9731	69.7639	81.8825	96.4241	94.9695	93.0981	85.3938
ENSG00000090006.13	LTBP4	184.024	168.895	173.126	166.951	167.023	168.334	144.03	144.579	150.325	141.782	145.877	145.246	161.919	162.644	148.476	199.181	214.818	202.394
ENSG00000090013.5	BLVRB	33.2949	36.4708	35.7714	33.6898	34.4421	33.8074	32.7974	37.5232	36.02	32.1459	33.0241	33.648	42.469	42.4472	38.0111	64.216	72.3397	72.2836
ENSG00000090020.6	SLC9A1	38.2153	36.1452	36.6957	36.518	34.4774	36.172	34.2208	32.6354	36.9535	36.7652	39.6625	36.5778	37.5652	35.3727	37.0802	36.729	37.7425	41.6694
ENSG00000090054.9	SPTLC1	65.6877	67.9486	60.913	79.4829	76.1891	80.8119	88.3077	88.1006	88.5854	69.0054	74.2831	68.7165	62.732	66.6828	69.1958	68.1199	66.1542	61.8662
ENSG00000090060.13	PAPOLA	317.286	338.006	322.774	339.684	347.597	338.522	321.645	327.635	321.283	319.291	311.418	299.547	321.802	328.441	345.436	303.153	285.794	301.819
ENSG00000090061.13	CCNK	87.1736	80.8653	83.3741	82.935	83.8821	86.5636	101.33	100.439	104.648	87.9536	89.4087	81.7673	79.8492	79.571	79.0476	78.796	84.3963	78.3781
ENSG00000090097.16	PCBP4	38.7074	37.9904	35.9562	46.2506	50.7457	51.2863	45.7892	45.8981	48.8958	35.9167	35.3769	36.3114	39.5082	39.4353	39.485	40.6329	45.3958	43.441
ENSG00000090238.7	YPEL3	14.6793	15.3047	14.9741	17.0112	16.727	16.5842	11.3867	10.8486	10.0753	8.39	9.41144	10.3874	13.6012	15.3398	11.5585	14.8987	21.3874	17.4331
ENSG00000090263.11	MRPS33	21.2399	18.3439	20.4276	25.2049	25.0905	23.6141	21.8649	22.7404	22.7579	25.2643	21.932	20.686	21.7434	24.6558	23.117	23.583	23.2745	22.6063
ENSG00000090266.8	NDUFB2	31.4087	34.8426	38.7292	33.7729	33.7363	34.4785	35.2201	34.0361	37.6295	36.2938	35.629	36.489	39.2307	37.3339	33.9773	35.6136	33.6537	35.1497
ENSG00000090273.9	NUDC	172.133	163.25	172.294	175.395	176.833	174.373	175.374	180.851	192.75	153	173.103	167.53	181.719	185.549	159.414	142.773	150.341	155.41
ENSG00000090316.11	MAEA	107.019	97.2555	106.297	114.753	116.56	114.651	122.589	120.497	119.584	101.528	109.996	105.383	100.205	110.811	100.303	90.7469	84.8157	91.2757
ENSG00000090339.4	ICAM1	41.3316	43.7433	47.9725	45.9179	50.3575	53.4592	52.1185	50.4283	45.4515	20.4565	20.5035	20.3308	32.1987	31.8004	33.667	75.9278	78.6301	75.8269
ENSG00000090372.10	STRN4	180.17	173.996	183.109	187.831	194.337	198.211	200.237	204.515	208.652	166.574	173.859	166.731	190.602	191.783	171.05	162.372	176.132	173.41
ENSG00000090376.4	IRAK3	10.5789	8.46644	8.87352	9.64941	10.3044	9.04301	6.5716	6.19923	6.59884	8.67281	7.14261	8.43419	8.14221	7.84503	8.76583	11.0745	7.86301	7.29922
ENSG00000090382.2	LYZ	0.328029	0.434176	0.462163	0.124777	0.211734	0.543219	0.151419	0.238432	0.257516	0.282809	0.336123	0.621467	0.277575	0.630404	0.775737	0.796724	0.419361	0.496064
ENSG00000090432.5	MUL1	35.2631	34.7341	34.2925	29.6969	30.9485	32.9766	37.5217	39.6691	41.2025	34.5027	36.1332	32.1387	32.7539	31.8704	29.6332	29.9568	28.202	35.2914
ENSG00000090447.7	TFAP4	18.1236	17.8012	19.7806	14.4741	13.9392	15.3699	8.23721	9.23923	10.6547	25.7356	23.2765	27.966	17.9499	20.1729	19.0831	17.3686	16.6696	17.504
ENSG00000090470.10	PDCD7	27.1444	26.3762	27.1752	25.8704	25.4434	24.381	28.7091	31.0557	29.4533	37.2365	40.6709	37.4656	30.3482	31.0299	30.6416	24.0611	24.8471	25.1575
ENSG00000090487.6	SPG21	62.7355	57.5283	62.6692	56.8151	57.3447	58.8275	56.2068	57.5217	58.1341	66.4601	60.9222	62.3242	65.0452	68.0136	63.4553	68.9963	78.4205	79.6537
ENSG00000090520.6	DNAJB11	104.149	109.738	115.91	128.063	122.03	125.931	138.004	140.615	133.779	110.673	112.601	116.126	109.827	111.301	103.871	99.4312	96.9772	102.189
ENSG00000090530.5	LEPREL1	70.7722	77.5005	80.139	73.9095	76.2244	78.8946	77.9809	73.8245	78.4135	75.6985	71.9303	75.8189	76.1482	82.2327	80.444	63.2599	61.7509	62.2206
ENSG00000090539.11	CHRD	0.984086	1.95379	1.20162	1.16458	1.37627	1.34207	1.45363	1.10275	1.2232	0.754157	0.756276	0.799029	1.29535	1.12072	1.39633	1.27476	1.46776	1.27559
ENSG00000090554.8	FLT3LG	1.06609	0.868352	0.831893	0.374331	0.282313	0.255633	0.242271	0.178824	0.225326	0.659887	1.0924	0.710248	0.647676	0.910584	0.543016	0.717052	0.629041	0.283465
ENSG00000090565.11	RAB11FIP3	53.8787	51.8841	52.3168	46.8329	44.1466	45.3109	42.3368	41.4871	41.3634	52.4139	53.0234	52.2032	46.5401	52.1835	50.2678	48.3611	46.8636	50.1024
ENSG00000090581.5	GNPTG	19.7637	17.15	19.6881	23.4165	22.6203	22.4318	24.9842	25.0055	25.14	19.3253	21.3438	21.1299	21.4658	22.6245	23.3497	25.8935	26.1052	27.2126
ENSG00000090612.16	ZNF268	12.4651	12.8082	15.1589	13.4343	14.5744	14.3793	18.14	17.8526	17.2857	18.8539	19.4951	20.0645	14.4339	15.62	15.5147	17.2092	14.4679	16.0866
ENSG00000090615.8	GOLGA3	181.318	175.082	192.444	105.145	106.432	113.948	105.358	100.857	99.3044	173.456	174.532	170.193	143.414	143.522	143.899	149.625	150.446	147.118
ENSG00000090621.9	PABPC4	215.351	210.575	198.083	207.13	197.478	192.747	238.061	239.743	247.151	216.349	232.429	222.751	212.715	216.579	202.467	213.92	215.027	212.811
ENSG00000090661.7	CERS4	4.34638	4.55885	4.80649	4.40878	5.01105	5.04875	4.93627	5.39452	4.92499	3.95932	3.86541	3.46246	4.07111	4.90314	5.8956	9.00298	10.0647	9.42521
ENSG00000090674.11	MCOLN1	14.0232	15.5218	15.9908	18.3006	18.8091	18.9168	19.0485	19.313	18.7986	18.8539	17.9826	18.8216	19.4303	17.3711	17.1438	11.7118	16.0405	14.315
ENSG00000090686.11	USP48	77.1687	85.3156	82.3574	82.7687	80.0356	81.7705	73.4687	74.2417	73.4241	76.8298	71.7622	77.5058	77.6286	76.9093	83.6245	80.0708	77.1624	75.6143
ENSG00000090776.5	EFNB1	9.34881	8.57498	9.33568	9.98215	9.38689	8.34002	10.7508	10.1632	11.0732	11.7837	13.613	15.2703	12.9535	12.6781	11.9464	8.12658	9.6453	9.28348
ENSG00000090857.9	PDPR	57.897	56.8771	56.0141	61.7645	64.1202	63.0135	75.0737	71.4103	71.6537	59.7669	61.5945	56.6423	45.6149	50.5724	56.3185	51.1497	51.7911	53.4332
ENSG00000090861.11	AARS	284.237	282.323	284.23	295.388	306.909	293.243	240.121	257.357	246.185	223.325	232.513	225.149	287.846	285.783	275.387	500.024	506.588	528.379
ENSG00000090863.7	GLG1	200.918	197.333	192.907	194.652	183.574	178.687	178.099	179.509	177.943	198.343	200.497	189.725	190.787	192.413	202.235	220.533	217.439	216.496
ENSG00000090889.10	KIF4A	130.391	117.445	124.784	132.222	126.088	126.219	145.241	142.97	143.114	133.58	127.895	135.036	139.435	136.938	140.408	82.3016	84.3963	86.4568
ENSG00000090905.13	TNRC6A	70.3621	71.0964	68.6774	79.1917	82.7529	79.6296	88.0049	89.4417	85.978	75.9813	78.6527	77.0619	60.4189	66.8929	68.42	60.4714	57.4524	62.2914
ENSG00000090920.9	FCGBP	0.410036	0.54272	0.36973	0.291146	0.352891	0.191724	0.181703	0.29804	0.160947	0.471348	0.504184	0.177562	0.18505	0.560359	0.155147	0.637379	0.524201	0.283465
ENSG00000090924.10	PLEKHG2	63.4735	65.7777	61.8374	72.121	75.2363	74.1974	57.2365	52.0676	58.2951	46.6635	47.0572	45.2783	48.2056	48.331	50.5005	59.3559	64.267	60.1654
ENSG00000090971.4	NAT14	24.3561	21.8174	24.4946	22.8758	22.4791	22.8472	20.9261	21.4887	23.5305	18.6654	19.159	22.6391	23.8715	22.6245	20.2467	25.3358	25.0568	26.6457
ENSG00000090975.8	PITPNM2	30.5887	24.9651	26.713	26.3695	28.4077	27.7681	18.8366	17.6142	18.0261	27.621	29.2427	25.2138	28.2202	26.9673	26.8405	26.1325	22.4358	28.2048
ENSG00000090989.13	EXOC1	39.5274	42.7664	38.0822	44.0878	45.3464	41.2527	45.8801	45.5405	42.9729	46.2864	42.5195	44.0354	45.3373	44.1283	47.32	48.6798	47.5974	48.8268
ENSG00000091009.6	RBM27	60.6033	63.9324	57.493	53.0718	53.6747	52.1171	63.899	65.986	57.0397	65.6117	69.8295	67.8287	61.6217	63.3907	66.8685	56.7267	54.8314	52.0867
ENSG00000091039.12	OSBPL8	118.746	127.214	116.373	127.106	127.641	127.816	126.708	126.428	109.798	138.011	125.374	123.583	121.208	125.45	144.675	128.352	105.679	108
ENSG00000091073.15	DTX2	32.2288	29.0898	30.5027	29.6969	30.9132	29.5575	20.805	21.4887	21.406	27.9981	29.4107	26.7231	29.423	31.17	28.6247	28.6024	27.6778	29.3386
ENSG00000091127.9	PUS7	27.3084	30.3923	34.0152	31.7765	29.8898	28.2794	28.3154	29.2377	28.6808	38.462	40.8389	39.33	30.3482	29.629	32.9688	27.0089	28.3068	30.4016
ENSG00000091128.8	LAMB4	0.0820071	0	0.184865	0	0.0352891	0.15977	0.0908516	0.0894119	0.128758	0.0942696	0	0.177562	0.18505	0.0700449	0	0	0	0
ENSG00000091129.15	NRCAM	4.5924	3.6905	4.06703	3.7849	4.8346	3.99426	4.17917	4.53021	4.76404	3.39371	4.03347	4.79417	5.82908	5.39346	6.67134	4.86002	5.66137	4.88977
ENSG00000091136.9	LAMB1	160.242	161.948	171.093	170.528	172.669	176.323	171.982	163.236	164.585	154.319	155.457	153.502	162.752	172.24	170.972	193.445	188.188	188.008
ENSG00000091137.7	SLC26A4	1.47613	1.62816	1.94108	1.53891	1.44685	1.62966	1.05994	0.953727	0.933494	1.03697	1.26046	1.15415	1.38788	1.89121	2.17206	1.51378	1.36292	1.84252
ENSG00000091140.8	DLD	86.7636	86.8352	82.3574	90.38	86.8817	82.2818	88.126	87.0276	88.36	81.449	81.5098	81.8561	86.0484	92.5293	89.5201	65.4907	64.267	71.2206
ENSG00000091157.9	WDR7	8.77476	8.46644	8.13406	7.27865	7.26955	8.05243	6.60188	6.79531	5.85848	9.52123	9.15934	9.322	7.49454	10.1565	12.1791	7.25019	6.29041	7.72442
ENSG00000091164.8	TXNL1	32.6388	33.7572	37.8049	37.3083	35.6067	34.8939	37.764	38.5067	37.9835	35.9167	35.461	34.8021	35.2521	34.5321	33.2791	36.4103	33.8634	39.5434
ENSG00000091262.10	ABCC6	1.39412	2.17088	2.49568	2.41235	2.22321	1.43793	1.72618	1.90745	1.41634	2.1682	1.0924	1.33171	2.77575	2.10135	2.63751	4.14296	2.41132	3.18898
ENSG00000091317.7	CMTM6	134.656	132.858	133.75	138.502	133.393	136.124	140.971	145.324	139.058	142.159	132.516	137.344	141.378	135.117	141.572	125.325	112.913	118.276
ENSG00000091409.10	ITGA6	471.541	472.818	449.407	493.243	472.097	440.998	384.06	417.792	364.191	464.089	455.782	426.415	501.949	517.842	549.222	666.221	638.791	649.347
ENSG00000091428.13	RAPGEF4	1.06609	1.51962	1.47892	1.41414	1.16454	1.5338	0.908516	1.01334	0.643789	0.188539	0.420153	0.177562	1.01778	0.42027	0.543016	1.35443	2.20164	1.98426
ENSG00000091436.12	MLTK	164.588	164.01	167.395	171.36	166.67	166.161	168.742	166.992	157.02	176.661	173.944	169.749	167.378	166.287	188.659	163.567	145.518	146.551
ENSG00000091482.5	SMPX	0.0820071	0.108544	0.462163	0.499107	0.458758	0.383449	0.484542	0.715296	0.515031	0.377079	0.336123	0.532686	0.277575	0.350225	0.310295	0.31869	0.838721	0.637796
ENSG00000091483.6	FH	112.596	121.352	114.986	108.098	110.843	109.539	123.043	128.098	129.981	130.186	129.491	138.587	131.941	128.813	130.867	97.041	92.6787	97.3702
ENSG00000091490.6	SEL1L3	3.03426	4.23322	3.14271	4.03445	4.44642	4.15403	3.33122	4.56001	3.54084	4.24213	5.63006	5.06052	5.82908	6.51418	5.11987	19.8384	16.2502	19.8426
ENSG00000091527.11	CDV3	212.152	217.739	226.275	217.153	216.287	215.179	269.466	278.19	268.846	232.657	242.429	239.353	208.182	215.738	219.534	196.472	190.914	195.945
ENSG00000091536.12	MYO15A	0.57405	0.976896	1.10919	0.665477	0.776359	0.958622	1.1205	1.01334	1.09444	0.471348	1.00837	0.88781	0.925251	0.700449	0.698164	0.637379	0.629041	1.48819
ENSG00000091542.8	ALKBH5	126.455	127.431	135.506	100.82	99.5152	105.704	78.2535	80.2025	83.7569	112.746	112.265	110.088	119.82	122.929	112.947	111.063	115.115	115.654
ENSG00000091592.11	NLRP1	84.1393	81.6251	91.8779	81.0218	88.0462	83.1126	66.3822	67.9531	64.057	56.9389	62.6869	53.3574	66.5256	69.4145	76.1774	138.869	136.921	138.756
ENSG00000091622.11	PITPNM3	14.8433	14.0022	14.6968	16.5953	14.3626	16.1688	14.7482	13.2926	14.9037	11.9722	15.0415	14.0274	17.5798	16.4606	17.0662	17.0499	16.1454	18.3544
ENSG00000091640.3	SPAG7	34.525	35.711	37.2503	38.2649	39.4885	39.687	44.2144	42.5601	42.2004	32.6173	37.8138	36.4002	39.6933	40.6961	35.9942	35.9323	39.1054	39.8977
ENSG00000091651.4	ORC6	42.9717	43.8518	45.6617	47.2072	49.2282	47.8353	52.9968	55.4652	55.3337	43.9297	41.9313	48.1193	45.7074	47.9107	44.0619	33.2234	32.9198	35.504
ENSG00000091656.11	ZFHX4	18.5336	17.4756	15.5287	16.0546	19.5501	17.6387	17.9583	16.571	14.5496	16.9685	19.8312	17.4899	14.5264	14.6394	19.7813	14.0223	10.6937	11.6929
ENSG00000091732.11	ZC3HC1	17.5495	16.9329	19.4108	16.8033	18.1033	17.7665	17.8978	17.2863	19.0562	23.6617	22.7723	23.2606	20.3555	18.2817	20.1692	19.7588	19.2906	18.4252
ENSG00000091844.3	RGS17	2.87025	3.79904	3.60487	2.41235	2.92899	2.7161	1.6959	2.50353	1.86699	2.07393	1.76464	1.24293	1.66545	2.52162	2.87023	2.62919	2.51616	3.04725
ENSG00000091879.9	ANGPT2	1.80416	2.38797	2.03352	2.53713	2.61139	2.46046	2.11987	2.68236	2.54297	2.82809	1.59658	2.30831	1.01778	1.68108	2.40479	1.11541	0.733881	1.34646
ENSG00000091947.5	TMEM101	31.1627	31.912	31.3346	30.8199	30.9132	32.9127	29.4359	30.4299	32.2216	33.0886	31.1754	31.9611	34.9745	36.9837	36.6148	38.5614	43.299	43.2993
ENSG00000091972.14	CD200	0.164014	0	0.0924325	0.0415923	0.105867	0.15977	0.0302839	0.059608	0.0321894	0	0.0840307	0	0	0.0700449	0.0775737	0.0796724	0	0
ENSG00000091986.11	CCDC80	55.0268	56.7685	53.8882	55.1098	61.2618	59.3387	76.1033	76.0896	71.9434	75.2272	76.804	72.978	79.3866	74.9481	76.798	61.0291	63.1138	60.945
ENSG00000092010.10	PSME1	139.166	139.371	145.304	117.29	108.867	109.794	104.934	113.434	112.438	123.116	132.096	133.171	132.311	145.904	127.143	150.9	146.671	151.796
ENSG00000092020.6	PPP2R3C	34.033	33.5401	34.5698	29.3642	30.3486	30.612	38.0971	35.586	35.3762	29.6007	37.3096	34.3582	30.7183	31.17	28.8574	33.9404	30.6133	29.7638
ENSG00000092036.12	HAUS4	16.4014	15.4133	15.806	16.2626	15.3155	14.4752	13.87	12.2196	15.29	13.1977	15.1255	14.9152	16.0994	18.0015	15.5147	18.245	17.718	19.063
ENSG00000092068.14	SLC7A8	0	0	0.0924325	0.207961	0.0352891	0.0639082	0.0302839	0.059608	0.0321894	0	0	0.088781	0	0.0700449	0	0	0.20968	0
ENSG00000092094.6	OSGEP	73.9704	75.6552	72.8368	75.6148	77.6712	75.827	79.4649	81.0072	76.7396	69.1939	68.3169	72.6228	74.0201	76.6992	71.9108	82.4609	82.1947	82.4883
ENSG00000092098.12	RNF31	21.6499	20.8405	19.5957	22.7094	23.2202	21.601	22.1375	21.1608	21.6313	24.7929	26.5537	23.1718	19.2452	21.5038	20.557	21.3522	21.3874	22.1103
ENSG00000092108.16	SCFD1	64.7856	69.7938	67.6606	75.0325	71.9897	73.3666	77.4964	77.848	78.2204	70.2309	70.8379	70.4921	66.1555	66.0524	73.3847	75.6091	69.9284	72.0001
ENSG00000092140.10	G2E3	47.0721	46.7825	46.1238	48.2886	48.1343	48.2187	51.9671	52.0974	47.2219	45.0609	43.3598	47.1427	44.8747	41.8869	53.2931	33.7014	31.7666	30.9686
ENSG00000092148.8	HECTD1	165.982	180.183	160.278	163.416	159.683	154.722	152.903	158.229	142.052	194.573	194.363	174.987	175.798	181.626	193.159	166.515	152.228	155.906
ENSG00000092199.13	HNRNPC	660.732	667.872	659.229	843.908	854.348	818.823	969.023	1035.24	967.808	655.268	666.952	682.193	657.113	674.042	656.196	723.266	700.857	712.985
ENSG00000092200.8	RPGRIP1	1.31211	2.49651	1.94108	2.28758	2.43495	2.04506	2.78612	3.33805	2.67172	2.07393	2.85704	2.75221	1.4804	2.0313	2.24964	1.4341	2.83068	1.84252
ENSG00000092201.5	SUPT16H	377.643	369.484	373.982	401.449	385.321	390.032	416.494	440.503	425.384	372.082	374.609	366.399	370.748	383.286	383.602	303.074	287.367	299.41
ENSG00000092203.9	TOX4	81.0231	85.4242	80.8784	87.3854	94.2218	91.5804	107.205	112.599	108.285	84.1828	84.955	76.5292	79.6641	81.4622	80.0561	81.5845	83.0334	82.2049
ENSG00000092208.12	GEMIN2	15.4173	15.4133	14.5119	15.1396	17.6092	16.4244	14.8694	15.3192	14.1955	16.78	19.4111	19.443	23.2238	21.7139	18.7728	15.6158	16.8793	17.1496
ENSG00000092295.7	TGM1	1.72215	1.19398	1.94108	1.58051	1.48214	2.07702	1.57476	1.37098	1.70604	1.97966	2.26883	1.4205	1.94303	1.68108	2.32721	2.62919	3.25005	3.04725
ENSG00000092330.11	TINF2	31.6548	35.1683	33.8303	40.9684	41.4999	42.8504	46.092	44.0801	45.9665	36.011	34.7887	34.2695	40.0634	36.4234	36.0718	37.207	39.8393	40.6064
ENSG00000092421.12	SEMA6A	0.0820071	0.217088	0	0.124777	0.105867	0.287587	0.423974	0.238432	0.193137	0.188539	0.252092	0.088781	0.277575	0.210135	0.0775737	0.159345	0.10484	0.283465
ENSG00000092439.9	TRPM7	46.8261	54.8147	44.2752	47.2072	45.4876	50.3277	52.7545	53.4087	50.5696	56.279	52.015	54.334	46.4476	47.9808	54.3016	64.0566	58.6057	61.5119
ENSG00000092445.7	TYRO3	27.3904	29.3069	31.9816	27.7836	27.4549	31.4109	27.4977	26.5553	29.1636	29.2236	26.9739	28.4987	29.9781	31.8704	33.2791	27.248	26.3149	29.9056
ENSG00000092470.7	WDR76	52.1565	48.8448	49.1741	50.7426	49.4047	49.5927	59.6592	59.3993	61.6106	48.0775	49.6621	50.3388	49.686	49.6618	48.0181	30.6739	29.5649	31.6772
ENSG00000092529.18	CAPN3	0.164014	0.217088	0.184865	0.0831846	0.105867	0.0319541	0.0302839	0	0	0.0942696	0	0.088781	0	0.0700449	0.232721	0	0.10484	0.0708663
ENSG00000092531.5	SNAP23	41.4956	39.9442	38.8217	43.7967	42.5586	45.6624	42.1249	44.6464	43.0051	40.1589	41.007	37.6431	46.8177	45.3191	48.0957	39.6769	39.1054	39.756
ENSG00000092607.9	TBX15	0.57405	0.434176	0.647028	0.623884	0.74107	0.383449	1.18107	1.31138	1.41634	0.659887	0.588215	0.976591	0.925251	0.42027	0.698164	0.876396	0.629041	0.496064
ENSG00000092621.7	PHGDH	45.842	44.3945	41.3173	45.7515	46.6874	42.0196	39.1873	51.084	40.4943	29.9777	36.4693	28.1436	37.01	36.5634	35.1409	91.6233	93.832	97.4411
ENSG00000092758.11	COL9A3	0.410036	0.217088	0.36973	0.415923	0.317602	0.511265	0.39369	0.357648	0.354084	0.188539	0.336123	0.532686	0.0925251	0.210135	0.155147	0.31869	0.20968	0.283465
ENSG00000092820.13	EZR	260.373	258.986	259.366	274.093	266.891	263.525	290.786	311.66	302.066	247.458	252.848	248.232	255.184	266.101	253.045	223.64	219.431	236.835
ENSG00000092841.14	MYL6	366.982	372.957	369.73	403.57	406.389	404.315	431.545	443.9	450.942	338.145	355.114	367.198	389.346	409.833	367.932	379.559	393.151	398.764
ENSG00000092847.6	AGO1	40.5935	46.9996	42.7963	35.8941	34.0187	34.2548	27.2858	29.7444	28.6486	44.7781	44.8724	39.8627	48.1131	49.2416	50.5005	50.592	45.0813	46.9135
ENSG00000092853.9	CLSPN	92.258	88.789	88.8276	68.8352	74.0717	74.1015	94.2737	95.8198	90.3558	102	102.013	100.411	68.2835	72.9168	77.4961	39.0395	35.436	39.6142
ENSG00000092871.12	RFFL	29.7686	26.9189	32.2589	22.8758	24.1377	23.646	32.7671	30.3106	31.1272	36.6709	37.3096	35.5124	31.0884	31.0999	31.2622	35.1355	34.1779	38.9764
ENSG00000092929.7	UNC13D	342.954	333.556	323.329	318.139	328.047	324.813	324.461	301.914	347.067	311.278	332.846	316.77	301.632	312.12	295.556	309.607	324.061	331.725
ENSG00000092931.7	MFSD11	10.8249	10.4202	11.0919	8.73438	7.76359	7.66898	9.14573	9.41806	8.33707	12.4436	12.4365	11.7191	10.3628	9.73624	9.07613	8.3656	9.43562	8.57482
ENSG00000092964.12	DPYSL2	154.173	139.371	142.346	91.919	91.7516	92.7947	74.8314	74.3013	74.0357	115.386	115.71	110.355	117.229	115.924	116.05	119.907	109.348	117.213
ENSG00000092969.7	TGFB2	89.6338	87.378	100.844	95.4127	93.0573	96.7889	110.021	107.801	103.071	139.236	145.709	142.493	115.471	119.427	119.619	70.5101	65.8396	73.63
ENSG00000092978.6	GPATCH2	17.7135	16.4987	17.1	16.3874	16.3035	17.5108	20.8959	21.131	21.2128	17.817	20.6715	19.1767	14.9891	18.702	14.8166	18.245	15.6212	18.9922
ENSG00000093000.14	NUP50	116.122	109.412	116.373	121.158	119.806	118.997	136.52	141.897	132.814	129.998	131.088	129.088	115.194	116.345	120.239	105.407	98.0256	101.197
ENSG00000093009.5	CDC45	59.7832	59.4821	59.8963	66.2565	65.5671	65.5378	73.5898	75.1656	78.671	61.4638	64.8717	66.3194	60.789	63.7409	57.5597	42.8638	42.8796	48.8977
ENSG00000093010.7	COMT	75.2006	74.1356	70.8033	70.7485	72.5896	71.4493	69.7437	70.4268	71.7825	57.9758	66.6363	65.4316	69.6714	64.6515	61.2057	83.895	85.7593	86.882
ENSG00000093100.13	XXbac-B461K10.4	0.492043	0.217088	0.277298	0.665477	0.635203	0.287587	0.817664	0.59608	0.57941	0.471348	0.336123	0.799029	0.832726	0.490314	0.232721	0.557707	0.629041	0.212599
ENSG00000093144.14	ECHDC1	51.9925	46.2398	52.6865	46.0843	47.005	46.2376	49.0901	52.0079	50.9559	52.1311	56.5527	51.4042	51.1664	54.9152	53.5259	52.1057	46.3394	49.4646
ENSG00000093167.13	LRRFIP2	58.7991	68.5998	66.459	64.468	67.0139	68.3817	63.7172	64.7342	69.4648	63.3492	65.628	72.0901	67.0807	68.8542	69.4285	57.9218	60.7025	62.4332
ENSG00000093183.9	SEC22C	98.4906	99.2093	100.474	99.9047	95.5981	92.4751	93.6377	96.9822	96.7937	99.0774	89.8288	88.1595	89.8419	93.8602	97.5877	81.4252	77.8963	83.8348
ENSG00000093217.5	XYLB	18.0416	18.3439	17.5622	15.1812	13.2687	14.0278	14.8997	14.6934	11.9101	18.7597	19.243	17.0459	11.7507	11.9777	16.0578	14.9784	12.3711	13.5355
ENSG00000094631.14	HDAC6	68.0659	65.4521	62.7617	84.4323	89.2813	84.8061	81.6756	81.1562	81.1496	60.3326	60.8382	57.2637	70.134	67.5233	74.0053	75.5294	72.9688	73.5592
ENSG00000094804.5	CDC6	127.111	134.812	132.918	133.054	142.074	142.323	195.149	197.332	200.444	129.338	136.13	129.265	109.55	105.558	113.025	87.8787	89.848	91.3466
ENSG00000094841.9	UPRT	10.1689	11.6142	10.0751	12.3113	11.3278	12.0786	11.0233	10.8188	9.68902	12.5379	11.5122	10.9201	10.3628	10.7169	11.9464	10.9151	10.5889	10.5591
ENSG00000094880.6	CDC23	73.6424	76.415	72.7444	86.2208	86.1053	84.6144	85.2188	92.2433	88.1025	77.961	77.3923	80.6131	73.0948	79.1508	81.6851	69.076	68.5655	64.5592
ENSG00000094914.8	AAAS	36.1652	36.0366	36.0487	41.5507	43.7937	40.8054	45.5469	44.7656	49.282	40.1589	41.2591	41.0168	41.7288	43.1477	37.9336	34.6575	34.5973	39.4016
ENSG00000094916.9	CBX5	264.145	249.434	242.266	197.938	189.326	190.414	161.322	160.912	159.048	236.051	243.353	226.214	222.338	219.661	239.082	234.396	228.132	222.945
ENSG00000094975.9	SUCO	87.9937	86.2925	85.7774	92.0437	91.8221	93.7533	119.167	118.799	110.281	98.9831	91.1733	99.701	95.856	93.6501	96.812	88.038	80.5173	82.3466
ENSG00000095002.8	MSH2	126.947	134.378	128.851	117.415	125.982	122.512	126.556	127.382	128.822	124.719	127.475	129.62	118.617	126.011	121.17	85.6478	81.5657	90.0001
ENSG00000095015.5	MAP3K1	37.2312	39.2929	36.7881	38.4729	35.2538	38.5366	52.6636	53.3789	48.9923	58.6357	51.931	50.6052	48.4832	52.3936	52.9053	41.6687	36.065	38.8347
ENSG00000095059.11	DHPS	67.5739	63.2812	65.1649	67.7122	66.3082	70.8422	67.109	66.6715	69.9799	60.0498	62.6869	62.5906	57.4581	63.0404	54.6119	61.5868	65.5251	65.9056
ENSG00000095066.7	HOOK2	17.5495	18.0183	18.3941	18.0095	17.5034	18.4695	12.3558	11.6534	11.5882	13.3863	15.4616	14.1162	18.7826	18.4919	17.842	27.8853	30.6133	29.8347
ENSG00000095139.9	ARCN1	109.562	113.211	105.65	149.275	148.108	145.391	159.263	164.011	152.417	117.366	112.517	100.234	92.0625	91.4086	114.033	97.5987	92.8884	92.6222
ENSG00000095203.10	EPB41L4B	20.2558	21.2746	21.4443	21.8775	23.8907	23.646	23.894	23.5451	23.6271	22.719	21.0077	24.5035	21.6509	23.6051	22.7291	17.4483	16.4599	17.504
ENSG00000095209.7	TMEM38B	20.8298	18.7781	22.2762	21.3368	21.1381	20.5784	24.5905	21.28	22.3395	21.4935	20.8396	23.9709	25.6295	22.6245	23.5048	22.4676	21.1777	20.1969
ENSG00000095261.9	PSMD5	77.0047	79.6713	78.1055	80.8554	84.5879	84.7742	85.2491	89.5014	85.3342	82.0146	82.6862	77.2394	83.8278	77.4697	83.0039	70.9881	71.8155	71.2206
ENSG00000095303.10	PTGS1	2.78824	3.14778	3.6973	3.16101	3.70535	3.29127	4.02775	3.09961	3.79835	1.79112	3.10914	2.57465	2.03555	2.10135	2.79265	2.46984	2.83068	3.82678
ENSG00000095319.10	NUP188	251.68	244.333	243.375	240.903	261.527	247.484	274.705	262.424	303.257	274.89	288.057	275.754	279.518	274.716	280.739	168.348	168.583	183.969
ENSG00000095321.12	CRAT	62.9815	54.4891	56.0141	62.9707	65.3201	64.8668	56.9639	58.088	59.1964	54.3936	58.9895	49.9837	64.3975	67.8035	59.7318	70.5101	72.7591	74.2678
ENSG00000095370.15	SH2D3C	0.164014	0.108544	0.184865	0.207961	0.211734	0.127816	0.121135	0.0894119	0.0321894	0.0942696	0.420153	0.266343	0.0925251	0.14009	0.310295	0.398362	0.419361	0.354331
ENSG00000095380.10	NANS	80.449	81.9508	83.2817	76.2803	79.0828	82.0581	83.1292	89.0245	88.6497	76.5469	74.5352	83.4541	71.2443	75.0181	70.9024	64.0566	65.63	66.6851
ENSG00000095383.15	TBC1D2	90.8639	96.7127	88.9201	97.8251	98.9858	92.6988	101.057	102.645	106.129	126.604	141.928	131.929	116.304	125.801	113.335	110.426	109.348	110.977
ENSG00000095397.9	DFNB31	10.6609	9.87751	9.33568	12.7272	13.6922	13.2609	10.1451	9.7161	9.7534	8.76708	9.83159	9.58834	12.1208	11.4874	11.7912	18.484	18.9761	15.8032
ENSG00000095485.12	CWF19L1	55.6829	58.3967	57.0309	41.5923	40.653	40.3261	41.822	44.7656	45.7412	58.6357	59.3257	56.4647	53.4795	55.6857	54.0689	49.3172	46.549	54.7087
ENSG00000095539.11	SEMA4G	2.2962	3.25632	2.49568	2.82828	2.96428	2.65219	1.6959	1.84785	2.22107	1.31977	1.00837	0.976591	1.57293	1.82117	1.7842	3.10722	3.87909	3.75591
ENSG00000095564.9	BTAF1	117.27	115.599	109.255	142.786	139.145	135.709	161.746	163.594	141.859	132.449	128.567	114.35	98.1692	105.278	123.032	118.314	113.332	108.992
ENSG00000095574.7	IKZF5	17.3855	14.3278	17.5622	19.1325	18.6679	19.3003	19.1394	19.5216	17.8651	15.2717	16.6381	16.2469	17.0246	18.8421	17.2989	14.58	17.8228	14.8819
ENSG00000095587.8	TLL2	0.246021	0.325632	0.554595	0.291146	0.38818	0.479311	0.121135	0.238432	0.128758	0.754157	0.252092	0.621467	0.832726	0.42027	0.387869	0.239017	0.419361	0.496064
ENSG00000095596.7	CYP26A1	0.164014	0.108544	0.0924325	0.166369	0.0705781	0	0.0302839	0.029804	0.0321894	0	0.0840307	0	0	0.14009	0	0.0796724	0	0.0708663
ENSG00000095637.16	SORBS1	1.80416	2.60506	2.95784	3.36898	2.92899	3.32322	3.63406	3.48707	3.47646	3.01663	2.10077	1.68684	2.12808	2.31148	2.09449	2.3105	1.46776	1.77166
ENSG00000095739.7	BAMBI	10.0049	7.16391	9.42812	9.81578	9.28102	11.12	16.0504	18.1804	15.7085	16.78	16.47	15.6255	10.5479	12.6781	11.7912	10.5964	11.1131	10.3465
ENSG00000095752.2	IL11	20.0097	19.2123	23.6627	18.0511	19.2325	20.7702	8.93374	9.17963	10.8157	13.1977	10.924	14.2937	17.6723	16.4606	17.842	15.1378	16.6696	15.9449
ENSG00000095787.17	WAC	184.762	187.238	194.848	219.69	229.449	235.629	260.986	278.578	254.104	187.974	191.086	179.515	180.424	188.211	196.649	181.016	185.462	187.016
ENSG00000095794.15	CREM	21.6499	20.6234	24.587	24.6226	23.3966	24.2851	20.7444	22.7702	22.4039	19.7966	21.1757	21.7513	28.4052	28.2281	28.7799	33.3827	30.5085	30.9686
ENSG00000095906.12	NUBP2	30.9987	36.6879	32.4438	34.2305	33.9834	32.9447	34.463	32.993	37.9514	31.6746	31.9317	35.6012	36.2698	35.933	29.8659	28.9211	29.6698	32.3859
ENSG00000095951.12	HIVEP1	33.7049	33.5401	34.3849	37.6826	42.6645	41.8279	50.9072	47.8652	47.0288	33.7485	28.4024	27.8772	29.0529	27.7378	30.7192	29.0008	27.1536	26.2205
ENSG00000096060.10	FKBP5	112.678	111.8	105.65	119.869	117.83	112.798	137.792	139.781	135.679	142.913	144.953	144.713	134.161	129.723	139.09	94.4915	86.0738	91.4175
ENSG00000096063.10	SRPK1	443.413	454.04	430.643	445.62	442.525	428.888	407.954	423.366	406.939	435.526	430.741	439.111	451.245	453.681	462.65	431.824	417.369	419.599
ENSG00000096070.15	BRPF3	149.007	151.636	158.522	165.704	173.763	181.02	203.962	210.595	204.564	171.288	175.288	158.119	151.556	151.017	156.156	134.407	139.542	141.662
ENSG00000096080.7	MRPS18A	34.361	33.5401	35.4017	40.6773	39.9119	41.4764	48.2119	49.2958	52.7263	37.2365	36.0492	41.4607	42.3765	40.7661	38.399	40.4736	41.7264	40.4646
ENSG00000096092.5	TMEM14A	25.5042	23.337	26.713	28.7819	25.5493	26.1704	26.6498	25.6016	27.0391	22.2476	21.848	22.7279	21.3733	21.0135	26.7629	20.5555	18.9761	18.567
ENSG00000096093.10	EFHC1	27.7184	24.748	24.4946	27.7836	30.1721	26.3621	25.287	24.4095	26.8782	22.0591	17.6464	21.0411	21.3733	19.6826	20.0916	27.8057	25.581	27.9922
ENSG00000096384.15	HSP90AB1	2411.34	2409.14	2415.54	2542.08	2521.86	2460.21	2594.6	2732.28	2794.11	2565.36	2678.73	2592.23	2911.03	2961.43	2873.18	2419.65	2365.93	2482.37
ENSG00000096401.7	CDC5L	150.319	154.784	154.27	159.548	160.248	158.94	184.55	192.653	179.102	151.68	153.608	161.137	155.257	150.947	164.844	119.19	115.534	119.764
ENSG00000096433.6	ITPR3	323.19	313.692	309.649	343.552	359.419	349.61	312.59	297.712	310.596	283.469	280.242	247.965	249.725	258.886	273.06	392.148	392.731	386.717
ENSG00000096654.11	ZNF184	10.4969	11.8313	10.9995	13.767	12.8452	14.1557	15.899	15.2894	14.0024	12.9149	14.5373	16.3357	14.804	14.8495	15.9802	16.8905	17.1938	14.6693
ENSG00000096696.9	DSP	114.482	109.738	109.07	120.784	119.136	118.518	116.896	108.099	103.36	95.6837	89.9128	77.6833	92.2475	93.2298	105.966	108.115	110.502	104.103
ENSG00000096717.7	SIRT1	40.5935	39.51	41.2249	40.3029	39.9472	39.3994	47.6668	50.0707	48.4451	41.1958	37.6457	39.4187	44.7822	46.1596	48.2509	37.6054	36.3795	37.7008
ENSG00000096746.13	HNRNPH3	320.73	325.198	313.254	340.724	332.352	324.877	328.035	349.929	330.843	313.918	318.56	340.12	345.304	345.882	348.849	301.401	281.077	299.977
ENSG00000096872.11	IFT74	23.208	19.9721	20.6125	22.5014	22.6909	21.7288	23.4094	25.8699	24.7859	23.4731	20.7556	22.3728	18.6901	25.4964	23.0394	23.1847	19.3954	22.8898
ENSG00000096968.8	JAK2	5.24846	4.55885	6.10055	5.69814	4.86989	5.4961	5.54195	6.08001	6.05162	7.25876	6.89052	7.4576	6.47676	5.32341	6.43862	6.45346	5.76621	6.44883
ENSG00000096996.11	IL12RB1	0.410036	0.108544	0.462163	0.124777	0.176445	0.15977	0.181703	0.208628	0.128758	0.188539	0.336123	0.355124	0.0925251	0.210135	0.0775737	0.31869	0.10484	0.212599
ENSG00000097007.13	ABL1	125.635	122.655	116.927	122.406	118.889	119.38	125.012	127.919	128.597	133.674	132.18	122.518	126.019	120.127	122.489	118.473	123.921	130.04
ENSG00000097021.15	ACOT7	97.8345	91.2855	92.4325	98.4074	99.6563	99.505	101.966	101.9	109.702	84.7484	86.6356	86.2951	92.0625	97.3624	79.2028	87.4803	90.5819	91.134
ENSG00000097033.10	SH3GLB1	180.99	181.811	175.16	193.529	184.632	187.187	183.369	187.378	173.92	176.096	171.507	171.525	166.175	165.866	178.109	171.296	156.002	167.032
ENSG00000097046.8	CDC7	52.1565	50.1474	46.4936	57.8549	62.744	61.1601	58.1753	58.0582	56.6212	57.4102	56.3006	56.1984	48.2981	50.5724	51.5865	36.49	35.0166	36.2835
ENSG00000097096.8	SYDE2	8.28272	8.68352	6.65514	7.44502	6.7755	6.90208	11.5987	13.382	9.10961	9.80404	10.4198	9.23322	6.56928	7.49481	8.45554	7.17052	6.60493	6.16536
ENSG00000099139.9	PCSK5	0	0	0	0.0415923	0.0705781	0.0639082	0.0302839	0.029804	0.193137	0	0	0.266343	0	0	0.0775737	0	0	0
ENSG00000099194.5	SCD	865.995	858.475	809.432	887.039	906.082	865.444	915.421	969.434	878.032	704.194	717.034	649.255	500.561	531.431	554.419	654.27	640.888	623.34
ENSG00000099203.2	TMED1	20.6658	18.9952	21.9065	20.505	19.7266	20.7062	21.7135	21.5781	21.8244	23.9445	21.848	23.7045	23.5939	27.1074	22.8842	19.2807	23.9036	21.4725
ENSG00000099204.14	ABLIM1	99.8027	102.14	100.382	100.154	102.903	99.0896	107.356	106.519	102.008	100.774	94.7026	94.4629	79.3866	84.124	94.0194	101.503	92.5739	92.5513
ENSG00000099219.9	ERMP1	10.4149	11.8313	10.1676	10.6476	9.95152	10.2573	9.53942	8.70276	9.01305	10.1811	10.84	7.54638	9.15999	9.87633	11.9464	13.1459	12.5808	13.3937
ENSG00000099246.12	RAB18	62.4894	66.7546	64.2406	71.7467	69.2371	70.6185	84.2497	88.6072	81.3427	71.0793	67.3926	79.3702	66.3405	70.7454	70.8248	70.1117	69.9284	70.6537
ENSG00000099250.13	NRP1	212.645	206.994	204.276	200.308	195.96	193.865	164.017	169.436	160.69	186.465	193.523	182.622	183.662	192.694	203.786	250.809	241.237	241.441
ENSG00000099251.10	HSD17B7P2	4.01835	3.6905	4.43676	3.7849	3.81122	3.86644	3.30094	4.41099	3.89492	3.39371	3.0251	2.66343	1.8505	2.31148	2.79265	1.99181	2.30648	2.12599
ENSG00000099256.14	PRTFDC1	20.5018	22.2515	20.9822	22.2519	22.832	20.8341	24.3785	23.2471	23.6592	20.3622	20.5035	19.7982	19.1527	20.313	21.4879	14.6597	13.3147	13.1811
ENSG00000099282.5	TSPAN15	14.1872	12.6997	15.3438	15.9298	18.2444	14.9226	15.8687	16.2134	16.2235	10.1811	13.2768	12.962	15.1741	18.0716	15.3596	19.0417	20.4438	18.1418
ENSG00000099290.11	FAM21A	9.43082	8.46644	8.59622	14.5989	13.1981	13.6763	15.3842	14.8722	13.5839	9.42696	10.5879	8.34541	10.7329	9.59615	13.1875	12.5086	10.2743	11.9055
ENSG00000099308.6	MAST3	25.4222	25.5079	26.066	19.1325	17.9974	19.7476	10.9022	10.4016	11.7491	24.7929	22.8563	24.5923	25.2594	26.6871	25.7545	29.0008	28.9359	26.7166
ENSG00000099326.4	MZF1	45.514	41.5724	43.9054	43.5055	44.7112	43.6812	38.5211	35.5263	34.7968	36.4823	39.7465	38.6197	40.4335	41.3965	43.4413	42.9434	42.7748	45.1418
ENSG00000099330.4	OCEL1	10.3329	8.90061	10.7222	9.98215	9.84565	11.0881	8.02522	7.06354	7.82204	6.5046	7.73082	7.63516	7.12443	8.54548	7.91252	10.1184	12.0566	10.2047
ENSG00000099331.9	MYO9B	154.583	158.366	152.606	155.098	155.06	157.949	136.065	130.035	134.681	139.236	138.483	130.064	121.023	118.726	118.222	123.094	132.518	129.402
ENSG00000099337.3	KCNK6	9.43082	7.59808	8.41136	7.77776	7.16368	8.02047	4.96655	5.87138	5.37564	4.80775	8.65516	7.36882	6.84686	7.28467	6.43862	7.8079	7.96785	7.29922
ENSG00000099338.18	CATSPERG	1.72215	1.19398	1.20162	0.665477	0.811648	0.830806	0.757097	0.417256	0.354084	0.848427	1.26046	1.24293	0.647676	0.980629	1.00846	1.75279	1.36292	1.41733
ENSG00000099341.7	PSMD8	218.303	216.98	215.183	262.156	268.479	264.995	286.849	308.173	305.8	219.743	231.673	229.232	242.416	246.278	224.809	214	222.261	229.394
ENSG00000099364.12	FBXL19	21.8139	23.5541	25.4189	20.9209	21.244	22.9111	11.5987	13.7396	14.0346	21.3992	21.4278	18.8216	22.021	20.1029	22.1861	23.105	24.952	22.0394
ENSG00000099365.5	STX1B	1.72215	2.38797	1.66379	1.83006	1.09396	0.958622	1.51419	1.25177	0.836926	1.50831	1.51255	1.33171	1.4804	1.4009	0.930885	2.39017	2.41132	2.33859
ENSG00000099377.9	HSD3B7	9.59484	6.62119	8.31893	9.23349	8.89284	9.8099	7.63153	7.71923	8.01517	6.88168	7.81485	5.85954	11.2881	10.0164	8.8434	14.102	15.4115	16.441
ENSG00000099381.12	SETD1A	67.1639	61.7616	67.6606	60.2672	66.9434	66.0171	61.3551	60.1444	59.647	61.2753	59.8298	65.1652	51.9991	55.7558	54.224	44.6962	49.2749	50.0316
ENSG00000099385.7	BCL7C	39.4454	40.704	38.1746	42.0082	40.1942	43.138	43.2151	45.0338	44.8721	42.3271	40.3347	40.8392	48.6682	48.4711	39.7177	33.3827	39.5247	37.2756
ENSG00000099399.5	MAGEB2	1.23011	2.60506	1.66379	1.74688	1.79974	1.31012	2.42271	2.80157	3.37989	2.35674	2.43689	2.39709	2.68323	2.24144	1.86177	1.67312	1.36292	1.98426
ENSG00000099617.2	EFNA2	1.31211	1.62816	1.20162	1.41414	1.19983	1.40598	0.666245	0.774904	1.38415	0.942696	0.336123	1.33171	1.38788	1.12072	0.853311	1.35443	1.0484	1.27559
ENSG00000099622.9	CIRBP	251.024	231.85	226.645	231.378	221.898	211.824	343.237	325.43	347.26	316.18	336.795	354.946	279.981	289.005	281.205	264.751	231.906	241.158
ENSG00000099624.3	ATP5D	93.4881	88.5719	86.332	74.1175	70.8252	73.1109	74.7103	71.7978	79.7655	89.1791	91.5094	94.6405	104.276	110.531	80.9094	91.4639	100.437	97.7246
ENSG00000099625.8	C19orf26	5.57649	6.62119	5.82325	4.69993	4.44642	4.98484	3.84605	3.66589	3.058	4.90202	5.63006	6.12589	5.82908	6.16395	5.11987	8.84364	9.01626	10.2756
ENSG00000099725.10	PRKY	0.0820071	0	0.0924325	0.124777	0.282313	0.0319541	0.0908516	0.0894119	0.128758	0	0	0.088781	0.18505	0.14009	0.0775737	0	0.314521	0.0708663
ENSG00000099769.5	IGFALS	0	0	0.0924325	0	0.0705781	0	0.0302839	0	0.0643789	0	0	0	0.0925251	0.210135	0.0775737	0.159345	0	0
ENSG00000099783.7	HNRNPM	413.07	406.715	405.964	372.916	356.208	353.412	385.302	396.214	402.658	399.892	411.834	418.957	402.114	408.922	386.783	289.928	293.448	322.512
ENSG00000099785.6	2018-03-02	7.05261	7.48954	8.68866	7.69457	8.32822	8.9791	8.08579	8.19609	8.49801	7.91865	9.24338	8.07907	7.77211	9.17588	8.14524	7.72822	9.33078	8.64568
ENSG00000099795.2	NDUFB7	52.3206	47.3252	51.8546	55.0266	57.0624	53.0757	57.0851	61.1578	58.6814	43.2698	53.1914	58.5067	58.846	61.2893	48.2509	49.8749	57.3476	55.7009
ENSG00000099797.7	TECR	125.307	131.121	130.237	136.922	139.604	145.647	131.19	127.948	140.925	114.726	120.836	114.794	117.692	126.991	104.569	88.3567	102.639	98.8584
ENSG00000099800.3	TIMM13	120.715	112.235	119.793	111.842	112.537	112.446	115.684	124.372	129.112	117.931	122.265	126.424	121.856	125.38	110.853	102.14	99.074	110.693
ENSG00000099804.4	CDC34	66.6718	60.1334	64.4255	56.4823	60.3796	61.9909	45.7589	45.4511	46.1597	57.8816	57.7291	55.4881	66.8957	70.2551	58.0251	68.6776	72.6542	73.4883
ENSG00000099812.6	MISP	0.738064	0.976896	0.831893	1.16458	0.952805	0.958622	1.27192	0.923923	1.03006	1.22551	1.26046	1.50928	0.925251	1.05067	1.16361	1.19509	1.0484	0.850395
ENSG00000099814.11	CEP170B	57.733	55.9002	55.9217	56.108	58.5093	60.0737	53.027	55.2864	51.5997	59.2013	66.9725	60.0159	71.707	65.8422	60.7402	63.3396	70.9768	69.5907
ENSG00000099817.7	POLR2E	171.231	174.213	173.496	190.409	197.089	189.168	199.722	192.206	215.734	169.214	173.523	175.431	177.741	184.568	158.018	142.454	156.526	164.977
ENSG00000099821.9	POLRMT	50.1064	47.2167	48.1573	45.9595	46.9345	46.7169	34.6447	31.7412	33.9277	52.3196	54.5359	53.8013	60.789	63.3907	57.7148	61.7461	60.3879	60.5906
ENSG00000099822.2	HCN2	2.13219	3.03923	3.32757	1.24777	1.72916	1.5338	1.27192	1.54981	1.5129	2.1682	1.84868	2.39709	1.8505	2.73175	2.17206	1.4341	2.41132	1.84252
ENSG00000099840.9	IZUMO4	2.54222	2.06234	2.49568	2.99464	3.24659	3.16345	2.66498	2.95059	3.28332	1.13124	1.76464	2.04196	3.51595	3.36216	2.71508	5.09903	5.76621	5.0315
ENSG00000099849.10	RASSF7	18.5336	17.15	16.7303	18.3422	18.7385	18.9168	9.72112	10.342	11.8779	15.2717	14.1172	14.6489	17.2097	18.3518	16.2129	14.4207	14.6776	18.2835
ENSG00000099860.4	GADD45B	82.7452	80.7568	79.8617	98.9481	100.75	99.1216	179.28	179.956	175.915	90.6874	92.6018	100.145	103.536	104.647	87.8135	80.7878	82.5092	80.5041
ENSG00000099864.13	PALM	5.82251	4.99303	6.93244	5.49018	5.25807	6.51863	4.08832	4.61962	4.34558	4.43067	3.78138	3.99514	5.82908	6.02386	4.03383	8.68429	10.3792	9.28348
ENSG00000099866.10	MADCAM1	0.328029	0.434176	0.462163	0.415923	0.105867	0.415403	0.484542	0.29804	0.386273	0.377079	0.252092	0.532686	0.3701	0.0700449	0.698164	0.398362	0.20968	0.779529
ENSG00000099875.10	MKNK2	140.56	125.477	129.498	141.331	142.885	145.135	104.812	110.185	102.588	98.9831	100.837	97.6591	123.799	127.552	111.318	254.633	260.738	269.575
ENSG00000099889.9	ARVCF	7.21663	5.4272	6.00811	7.0291	7.69302	6.64645	4.57286	3.7255	4.47433	4.24213	4.70572	5.50442	7.12443	8.19526	7.21436	7.56888	7.44365	7.01576
ENSG00000099899.10	TRMT2A	28.8665	28.33	30.5027	33.9393	35.3244	36.4596	26.1955	26.3467	29.3246	29.4121	32.4358	32.6714	34.882	37.0538	32.5034	31.4706	35.6457	34.2284
ENSG00000099901.12	RANBP1	149.663	148.163	149.741	167.991	171.046	172.776	183.399	192.742	194.843	152.245	148.146	154.035	161.919	162.504	151.812	112.258	122.348	119.126
ENSG00000099904.11	ZDHHC8	56.2569	57.6369	54.073	55.7753	58.4387	59.5624	44.6384	44.3483	49.443	45.1552	46.3009	44.568	52.1842	51.9733	48.0181	56.6471	58.8153	59.0316
ENSG00000099910.12	KLHL22	22.388	24.0968	22.9233	20.0891	18.6326	18.789	15.9293	16.8094	15.6119	23.8502	23.9487	22.7279	21.1883	22.9047	23.0394	18.723	18.347	19.63
ENSG00000099917.13	MED15	103.247	102.9	101.214	96.9516	99.8328	102.796	102.844	103.807	111.504	113.783	114.366	115.593	104.923	103.877	97.1223	96.4833	100.122	101.693
ENSG00000099937.6	SERPIND1	0.164014	0.108544	0.277298	0.207961	0.38818	0.639082	1.18107	0.715296	0.901305	0.282809	0.588215	0.532686	0.277575	0.490314	0.543016	0.398362	0.419361	0.283465
ENSG00000099940.7	SNAP29	39.4454	41.4638	39.4687	43.256	42.0999	41.1569	44.4264	47.5672	47.4472	36.1995	40.5028	37.7319	40.2484	41.3965	34.6755	32.347	38.7909	36.7796
ENSG00000099942.8	CRKL	106.773	109.195	110.087	93.8322	99.4799	99.2494	93.0926	96.4755	92.3515	104.168	104.282	106.093	95.3009	93.7902	99.2168	107.558	94.2513	101.339
ENSG00000099949.14	LZTR1	49.2863	47.3252	52.8714	56.316	58.1564	59.5944	54.8744	49.4448	55.6556	45.1552	46.3849	42.97	49.9636	54.3549	47.3975	57.9218	61.646	60.1654
ENSG00000099953.5	MMP11	4.5924	4.34176	3.42	4.28401	4.86989	4.56943	4.75457	4.53021	4.86061	3.58225	4.78975	3.10733	4.34868	4.97319	5.43016	6.9315	6.50009	6.02363
ENSG00000099954.14	CECR2	0.0820071	0	0	0.0415923	0.0352891	0.0958622	0.121135	0.029804	0.128758	0.0942696	0.0840307	0.088781	0.0925251	0.0700449	0	0.159345	0.20968	0.0708663
ENSG00000099956.13	SMARCB1	91.766	89.8745	89.2898	98.2826	100.15	101.934	112.353	109.291	116.622	89.839	99.0722	102.364	101.315	101.635	93.3988	76.8839	75.0656	79.2285
ENSG00000099957.12	P2RX6	3.93634	4.77594	5.08379	4.82471	3.98766	4.69725	4.02775	4.20236	4.63528	3.86506	3.36123	4.35027	5.27393	5.04323	5.35259	7.01117	4.82265	5.8819
ENSG00000099958.10	DERL3	1.64014	1.51962	1.20162	2.12121	1.58801	2.07702	2.96782	2.02667	2.47859	1.60258	2.43689	1.77562	1.4804	2.17139	1.93934	0.956069	1.36292	1.62992
ENSG00000099968.13	BCL2L13	37.9693	38.2075	38.2671	42.6321	39.0297	41.5403	37.2492	37.5828	38.2411	46.4749	37.3096	40.928	40.7111	41.5366	43.0534	51.1497	49.5894	47.2678
ENSG00000099974.7	DDTL	0.820071	1.30253	1.47892	1.33095	1.23512	1.69357	1.24164	1.40079	1.41634	0.848427	0.504184	1.33171	1.01778	0.700449	1.16361	1.19509	0.838721	1.13386
ENSG00000099977.9	DDT	17.1395	18.2354	14.327	15.9714	14.9979	15.8173	14.5968	15.2298	16.7385	13.9519	15.3776	16.602	18.8751	18.5619	16.7559	16.4125	19.9196	18.7087
ENSG00000099984.6	GSTT2	5.65849	5.64429	4.80649	6.15566	7.0931	6.77427	6.63217	6.7655	6.56665	3.77079	3.86541	4.79417	5.27393	4.97319	5.43016	5.25838	4.50813	4.67717
ENSG00000099991.12	CABIN1	75.6926	68.3828	68.6774	66.7972	68.3902	69.1806	65.8977	62.946	62.351	59.5784	62.3508	61.5252	72.1696	73.9674	67.7994	59.4356	63.3235	64.63
ENSG00000099992.11	TBC1D10A	9.26681	9.22624	9.33568	8.36005	8.3988	8.30806	7.14699	8.73257	7.40357	8.01292	6.72246	7.0137	9.25251	7.6349	7.83495	10.7558	13.0002	10.4882
ENSG00000099994.10	SUSD2	0.328029	0.651264	0.831893	0.499107	0.494047	0.607128	0.575393	0.268236	0.482842	0.659887	0.756276	1.06537	0.462626	0.42027	0.310295	0.956069	0.629041	0.283465
ENSG00000099995.14	SF3A1	139.74	139.588	135.968	132.263	140.98	138.265	143.969	145.265	153.544	149.229	155.793	133.615	146.097	139.389	140.331	92.659	97.3965	97.4411
ENSG00000099998.13	GGT5	0.0820071	0	0	0.0831846	0.105867	0.0319541	0.181703	0.029804	0.0643789	0	0.252092	0.088781	0.0925251	0.0700449	0	0.239017	0.419361	0.212599
ENSG00000099999.10	RNF215	7.70867	7.27245	6.65514	8.1105	6.88137	8.02047	7.32869	6.0204	7.50014	8.29573	8.06695	7.63516	9.90019	9.17588	10.007	14.8987	14.4679	13.9607
ENSG00000100003.13	SEC14L2	8.77476	9.66042	10.3524	9.27508	10.1633	9.68209	8.90346	8.43453	7.88641	8.29573	6.72246	6.74735	7.95716	7.84503	6.59377	9.48102	10.0647	9.56694
ENSG00000100014.15	SPECC1L	30.2606	34.8426	35.4017	27.8668	29.1488	29.206	28.7697	28.0754	30.4834	32.3345	30.9233	30.3631	37.4727	34.5321	35.0633	35.7729	37.1134	32.8819
ENSG00000100023.13	PPIL2	52.7306	54.8147	54.9049	67.13	67.7903	68.6054	68.1084	66.0158	71.1065	52.4139	55.8804	49.8061	52.0916	53.4443	53.138	54.7349	53.8879	54.6379
ENSG00000100024.10	UPB1	0	0	0.184865	0	0.0705781	0	0.121135	0	0	0	0.0840307	0	0	0.0700449	0.0775737	0.239017	0	0.0708663
ENSG00000100027.10	YPEL1	3.77233	4.66739	3.51244	3.03624	2.85841	2.10897	2.02902	2.02667	1.96356	1.13124	1.34449	2.04196	2.03555	2.45157	2.55993	4.46165	3.14521	3.96851
ENSG00000100028.7	SNRPD3	114.072	120.158	120.44	127.48	120.653	121.426	131.432	137.814	132.781	108.222	107.979	117.99	108.439	108.5	107.672	88.6754	90.1626	93.8269
ENSG00000100029.13	PES1	95.9484	84.7729	94.1887	97.8667	101.35	95.4468	128.555	127.323	128.532	110.39	108.4	116.747	105.849	106.748	100.07	90.8265	88.7996	96.945
ENSG00000100030.10	MAPK1	143.759	151.202	142.808	146.53	152.943	144.88	154.387	153.818	147.621	150.549	137.474	144.979	138.88	143.382	151.501	120.146	116.792	117
ENSG00000100031.14	GGT1	11.973	11.18	10.1676	12.6856	11.5395	13.8681	11.629	13.5012	11.8457	8.20146	8.57113	9.76591	10.1778	10.7169	9.07613	17.9263	20.0245	19.3465
ENSG00000100033.12	PRODH	0.246021	0	0.184865	0.166369	0.105867	0.15977	0.121135	0.119216	0.128758	0.188539	0.168061	0.177562	0.18505	0.350225	0.310295	0.31869	0.10484	0.425198
ENSG00000100034.9	PPM1F	201.246	186.696	187.823	190.659	196.701	189.647	180.674	183.861	191.946	165.255	171.843	165.221	167.841	168.948	170.74	135.841	145.518	142.937
ENSG00000100036.11	SLC35E4	7.46265	8.1408	9.61298	9.7326	9.13987	9.36255	7.26813	8.94119	8.56239	9.42696	10.0837	9.76591	8.60484	10.4367	7.60222	9.32167	7.65333	9.85041
ENSG00000100038.15	TOP3B	24.1101	22.7943	23.7552	23.4581	25.6199	27.5444	25.7413	24.4095	24.9468	23.0018	23.3605	23.3494	24.7042	24.3056	24.203	22.7863	23.589	24.378
ENSG00000100053.5	CRYBB3	0.410036	0.108544	0	0.207961	0.141156	0.223679	0.121135	0.238432	0.193137	0.188539	0.252092	0.266343	0.0925251	0.0700449	0.0775737	0.159345	0.314521	0.425198
ENSG00000100055.16	CYTH4	3.85434	3.58195	3.23514	3.7849	3.28188	3.35518	3.39179	3.42746	2.70391	2.63955	2.35286	2.13074	1.94303	2.0313	2.79265	4.06329	6.29041	4.96064
ENSG00000100056.7	DGCR14	20.0918	20.1892	18.7638	21.1289	20.7147	21.7288	22.2889	22.5914	24.6571	18.5711	22.5202	24.2372	21.0957	20.8734	19.8589	15.4564	13.4195	17.2914
ENSG00000100058.8	CRYBB2P1	13.8592	15.5218	15.1589	11.6458	13.1628	14.3154	15.7779	14.604	15.6441	11.6894	11.5962	12.8732	12.7685	12.6781	13.9633	12.1102	13.105	13.5355
ENSG00000100060.13	MFNG	4.18236	3.90759	3.78973	4.28401	3.70535	4.12208	1.30221	1.22196	1.80261	1.13124	1.68061	1.06537	1.38788	1.47094	1.4739	3.34624	3.66941	3.54331
ENSG00000100065.10	CARD10	86.9276	77.9346	80.6936	77.1537	76.0479	74.7086	61.8094	59.608	62.8338	34.597	39.9986	36.1339	35.4371	38.1745	38.6317	51.548	51.3717	52.8662
ENSG00000100068.7	LRP5L	8.44674	6.83828	7.9492	6.94591	5.75212	5.59196	8.99431	8.88159	9.36713	11.1238	11.6803	11.2752	7.21696	7.56485	9.85186	9.48102	9.01626	9.92128
ENSG00000100075.5	SLC25A1	48.3022	46.7825	47.233	46.4586	43.9702	45.8222	41.7312	40.4142	43.1017	34.2199	41.5112	37.9095	37.1026	40.4159	37.6233	37.7647	37.6376	40.6064
ENSG00000100077.10	ADRBK2	16.5654	17.4756	14.7892	12.1865	15.8448	13.8361	15.2934	15.0212	14.614	15.743	14.3692	13.2284	14.0638	15.1297	15.6699	13.2256	11.3227	13.4646
ENSG00000100083.14	GGA1	48.2202	40.9211	47.3254	43.3392	43.8643	43.2339	45.6681	42.3515	44.679	45.1552	43.1077	44.3017	39.8783	44.5486	34.3652	43.2621	44.5571	45.0001
ENSG00000100084.10	HIRA	1.88616	1.62816	1.38649	1.95484	1.51743	1.75747	1.54448	1.43059	1.15882	1.88539	1.26046	0.976591	0.555151	0.840539	1.39633	1.11541	1.78228	1.20473
ENSG00000100092.16	SH3BP1	11.973	11.8313	11.9238	9.81578	9.3516	11.4396	9.50913	9.47767	11.0088	6.41034	7.3947	7.0137	7.77211	7.21463	5.66288	10.1981	12.8953	10.8425
ENSG00000100097.7	LGALS1	734.292	709.77	719.217	686.314	730.342	714.941	712.125	751.239	787.129	660.924	672.75	696.753	727.895	757.466	662.79	741.192	767.43	777.261
ENSG00000100099.16	HPS4	45.842	46.3483	45.1995	54.1116	57.8035	52.7881	69.1078	60.204	65.8596	46.3807	50.4184	53.6237	52.0916	51.5531	49.3369	58.4795	59.3395	57.3308
ENSG00000100100.8	PIK3IP1	5.98652	5.31866	4.15946	4.65834	4.90518	4.95288	6.29904	5.48393	6.34132	2.45101	4.03347	3.37368	5.18141	3.29211	4.4217	5.57707	6.08073	5.10237
ENSG00000100101.13	NOL12	15.5814	14.1107	14.6043	16.013	16.6211	16.2966	21.017	18.8957	21.0197	16.78	16.47	17.2235	14.4339	17.3011	14.0408	14.58	11.9518	14.5276
ENSG00000100104.8	SRRD	28.2105	31.4778	31.8892	28.8235	30.1016	28.6948	30.6776	28.9993	27.6507	32.3345	35.2089	33.1153	28.5903	31.3101	29.2453	27.4073	32.7101	32.0315
ENSG00000100105.13	PATZ1	22.3059	23.8797	23.2006	21.3784	20.3265	21.3773	21.2593	19.9091	20.5369	24.8872	25.0411	26.6343	22.1135	23.1849	23.2721	22.7066	21.4922	20.9764
ENSG00000100106.15	TRIOBP	17.9596	19.1038	16.453	15.0148	16.0212	16.2646	17.2618	18.5977	18.2192	17.5342	18.4868	17.4899	13.2311	13.7988	11.0155	16.1735	18.5567	17.7166
ENSG00000100109.12	TFIP11	33.4589	35.0597	33.9227	34.5216	35.7478	34.1589	42.0037	42.1726	43.1339	37.3308	36.8054	34.8021	34.6044	36.2833	32.1155	32.7454	32.6053	36.1418
ENSG00000100116.12	GCAT	6.64258	6.07847	6.37784	5.28222	5.78741	5.75173	6.60188	5.36472	6.59884	5.56191	5.71409	7.10248	6.93938	7.49481	6.51619	5.97543	6.18557	6.87403
ENSG00000100124.8	ANKRD54	16.4014	14.6534	17.9319	15.9714	15.7389	17.0315	14.6877	15.3491	15.6441	17.3456	16.1339	16.8684	15.6367	18.9822	16.0578	13.863	13.6292	15.2362
ENSG00000100129.13	EIF3L	245.775	251.279	243.098	235.329	239.824	237.355	241.09	258.639	259.125	225.587	235.286	234.382	223.633	258.256	235.591	271.683	279.085	292.89
ENSG00000100138.9	NHP2L1	114.974	118.747	113.045	116.583	118.43	119.253	125.315	127.114	133.972	112.935	122.433	122.873	123.243	138.619	115.818	126.042	127.066	140.74
ENSG00000100139.9	MICALL1	48.2202	51.5584	53.426	39.5959	39.7355	41.6042	35.1293	35.9436	36.4063	44.401	44.7043	47.9417	51.1664	47.3504	46.2339	46.5287	54.3072	54.1418
ENSG00000100142.10	POLR2F	38.5434	36.905	36.326	40.3029	38.1475	37.9295	41.2163	43.2754	44.3892	34.1256	37.6457	37.8207	37.4727	40.3459	34.4427	35.7729	31.3472	33.9449
ENSG00000100147.9	CCDC134	6.31455	7.48954	5.17622	4.3256	4.97576	4.63334	3.7552	3.7553	3.37989	6.41034	5.54603	6.12589	4.81131	4.97319	5.58531	3.66493	4.71781	4.88977
ENSG00000100150.12	DEPDC5	11.153	12.374	10.0751	11.5211	11.4689	11.6632	11.5079	10.3122	10.0109	14.329	11.6803	11.9854	11.2881	10.857	13.1875	10.0387	9.6453	9.63781
ENSG00000100151.11	PICK1	9.10279	9.00916	10.1676	9.64941	8.78698	8.18025	9.96339	9.59688	11.556	8.39	7.64679	9.14444	9.34504	10.3666	9.30885	9.40134	9.95982	9.21261
ENSG00000100154.10	TTC28	8.85677	10.2031	7.48703	8.44323	8.89284	7.95657	7.93437	7.42119	6.92073	8.67281	8.06695	8.61175	8.69736	8.61553	10.0846	10.5964	9.1211	9.56694
ENSG00000100162.10	CENPM	36.9032	38.4246	37.3427	36.6844	36.9476	38.7603	36.2498	37.106	43.9708	41.0073	36.2172	42.6149	38.1204	37.2639	32.4258	26.3716	27.8875	28.3465
ENSG00000100167.15	2018-09-03	11.481	10.3117	12.1087	12.852	14.7155	14.4752	12.0227	11.2659	11.8457	9.14415	7.81485	8.07907	12.9535	11.2772	10.3173	9.79971	10.3792	11.4803
ENSG00000100181.17	TPTEP1	0.246021	0	0	0.0415923	0.0352891	0.0958622	0.0605677	0.029804	0.0321894	0.188539	0	0.266343	0	0	0	0.0796724	0	0
ENSG00000100191.4	SLC5A4	3.60831	3.79904	3.05027	2.49554	2.36437	1.98115	2.33186	2.11608	1.5129	2.92236	2.10077	2.48587	2.31313	2.10135	3.2581	4.93969	4.19361	4.25198
ENSG00000100196.6	KDELR3	31.8188	33.5401	33.1833	37.0587	36.7006	37.9934	36.7343	37.3146	37.0822	27.1497	28.8225	28.2323	24.6117	27.8078	26.7629	35.2152	31.4521	31.5355
ENSG00000100201.14	DDX17	311.053	303.489	302.439	277.753	276.419	276.435	240.817	227.464	225.616	209.467	215.623	202.776	281.924	289.356	309.907	339.484	319.972	331.3
ENSG00000100206.5	DMC1	0.246021	0.54272	0.277298	0.415923	0.38818	0.415403	0.302839	0.14902	0.386273	0.377079	0.672246	0.532686	0.647676	0.350225	0.543016	0.239017	0.314521	0.212599
ENSG00000100207.14	TCF20	4.18236	3.90759	4.43676	3.99286	3.8818	4.12208	3.21009	3.69569	3.89492	3.67652	4.95781	3.37368	4.07111	3.92252	3.95626	3.82428	3.45973	3.96851
ENSG00000100209.5	HSCB	5.49448	4.99303	4.71406	3.95127	4.58758	4.44162	4.17917	4.08315	4.82842	3.39371	4.70572	4.79417	3.701	4.27274	3.87869	5.01936	4.19361	5.6693
ENSG00000100211.6	CBY1	25.5862	27.5702	23.8476	26.9934	25.8316	25.4035	26.5287	28.135	28.4233	26.7726	26.2176	27.2558	27.5725	30.0493	29.1677	33.3031	30.7182	30.4016
ENSG00000100216.4	TOMM22	61.2593	55.9002	53.7957	56.9398	57.6976	55.664	62.3242	64.8833	70.0764	58.2586	64.4515	60.9037	68.006	67.4533	62.602	59.6746	55.4605	57.8977
ENSG00000100219.12	XBP1	89.1418	91.0685	85.9622	87.0527	88.752	86.8192	64.4441	72.3045	68.4348	52.6967	54.788	60.815	87.8989	86.0152	79.1252	130.981	140.905	144
ENSG00000100220.7	RTCB	80.695	76.1979	80.5087	75.1989	73.366	77.233	81.191	83.8386	85.302	77.1126	83.5265	81.3234	83.4577	85.9451	81.9954	67.7215	70.2429	71.4332
ENSG00000100221.6	JOSD1	81.9251	90.3087	84.0212	81.1466	81.0943	83.528	76.4365	75.7319	76.4821	78.9037	82.8543	72.0901	85.2156	82.9332	84.5554	104.132	105.993	101.835
ENSG00000100225.13	FBXO7	75.3646	80.5397	77.2736	82.6023	78.4829	82.3137	79.9797	82.2888	83.4029	73.3418	74.4512	73.3331	81.2371	82.8631	75.3241	78.7163	85.5496	83.7639
ENSG00000100226.11	GTPBP1	44.3659	41.7895	41.6871	40.5109	44.8171	41.9238	44.7898	44.9444	44.8399	42.0443	41.175	39.5075	36.0848	34.9524	37.7784	37.9241	39.4199	41.4568
ENSG00000100227.13	POLDIP3	96.2764	89.1147	93.0795	102.109	103.856	102.7	116.199	118.62	121.129	94.741	106.719	97.7478	91.8774	100.655	102.63	99.7498	95.9288	91.4883
ENSG00000100228.8	RAB36	10.907	8.24935	10.1676	8.98393	10.4809	8.59565	13.446	12.7263	12.4251	15.0831	15.5457	15.0928	13.2311	12.7482	13.5754	9.64036	8.80658	10.9134
ENSG00000100234.11	TIMP3	167.623	171.391	193.092	164.082	173.657	183.225	165.198	157.961	153.64	139.896	148.902	149.507	159.328	170.699	168.8	207.228	213.35	211.04
ENSG00000100239.11	PPP6R2	56.6669	52.6439	54.4427	47.4984	49.5106	49.401	39.9747	40.9805	44.0674	53.1681	56.2165	53.4461	60.604	63.2506	58.8785	66.2078	71.501	69.0237
ENSG00000100241.16	SBF1	137.198	137.742	137.724	121.699	117.301	121.841	117.138	108.069	114.176	120.571	125.878	120.121	120.468	127.342	122.256	152.413	152.962	156.614
ENSG00000100242.11	SUN2	108.085	110.932	109.625	110.012	108.267	102.764	108.295	111.497	112.824	93.9868	102.181	92.2434	95.3934	103.246	96.1914	106.442	112.179	104.669
ENSG00000100243.16	CYB5R3	188.124	180.183	185.512	232.127	239.154	245.535	257.897	260.099	270.874	182.412	184.447	188.926	184.495	198.647	170.197	171.375	187.035	193.465
ENSG00000100246.8	DNAL4	7.95469	7.92372	7.6719	7.44502	6.81079	7.54116	6.90472	7.77884	7.56452	8.29573	7.98292	8.70053	8.60484	8.54548	8.76583	10.2777	10.5889	9.28348
ENSG00000100253.8	MIOX	0.246021	0.434176	0.184865	0.457515	0.282313	0.319541	0.181703	0.178824	0.193137	0.0942696	0	0.177562	0.0925251	0.28018	0.155147	0.956069	1.25808	0.992128
ENSG00000100258.13	LMF2	87.2556	87.7036	96.8693	96.2446	98.4212	98.3227	99.4825	91.6472	106.418	86.8223	90.8372	88.4258	101.315	93.8602	88.0462	87.1616	92.7836	86.6694
ENSG00000100263.9	RHBDD3	14.9253	16.0645	14.5119	14.6405	13.9039	13.6444	16.3533	17.5545	16.9638	15.2717	18.1506	16.2469	15.9143	18.1416	15.282	15.2174	20.2342	20.7638
ENSG00000100266.13	PACSIN2	64.7036	63.0641	62.8541	62.5964	65.6024	66.4645	70.6523	71.5594	70.3983	62.5008	64.1994	62.0579	60.0488	62.1999	65.5498	60.3917	59.1299	62.0788
ENSG00000100271.12	TTLL1	2.37821	2.06234	1.94108	2.12121	1.87032	2.20483	2.18044	1.87765	1.60947	1.79112	1.84868	1.77562	2.5907	2.38153	2.71508	5.41772	4.92749	5.52757
ENSG00000100276.9	RASL10A	0.410036	0.434176	0.831893	0.332738	0.317602	0.415403	0.302839	0.178824	0.418463	0.471348	0.924338	0.88781	0.832726	0.42027	0.310295	0.637379	0.314521	0.0708663
ENSG00000100280.12	AP1B1	117.188	112.452	116.003	113.006	119.595	117.24	116.987	115.639	124.283	111.992	121.676	109.733	122.318	125.941	116.438	96.0849	108.824	105.095
ENSG00000100281.9	HMGXB4	47.8102	48.5192	42.1492	48.3302	52.6866	48.6341	66.2914	71.8872	66.5034	53.0738	52.6032	52.3808	47.5579	48.7513	46.5442	45.1743	41.9361	41.9528
ENSG00000100284.16	TOM1	19.9277	20.7319	19.9654	18.3422	18.0327	18.0541	20.6839	20.6542	20.3759	21.1164	24.7891	21.6626	25.0743	21.9241	22.0309	25.7342	27.0488	26.1496
ENSG00000100288.15	CHKB	1.55814	1.84525	1.20162	2.37076	2.75255	2.20483	1.60504	1.43059	1.70604	1.31977	1.59658	1.59806	1.57293	1.4009	1.70662	2.23083	1.67744	1.55906
ENSG00000100290.2	BIK	0.656057	0.976896	1.66379	0.956623	1.05867	1.02253	1.48391	0.834511	1.19101	0.377079	0.672246	0.355124	1.20283	1.12072	1.00846	0.637379	1.36292	1.62992
ENSG00000100292.12	HMOX1	25.3402	25.0737	28.0071	28.2828	26.7491	28.8226	84.9765	100.827	86.9115	66.9314	75.8797	60.5486	22.3911	22.2743	21.8758	34.7372	39.0005	38.6221
ENSG00000100294.8	MCAT	12.4651	10.4202	11.5541	12.7272	12.21	12.3343	13.5975	11.9812	13.8093	12.4436	12.5206	13.9386	13.2311	12.6081	11.2482	10.9948	11.1131	11.6221
ENSG00000100296.9	THOC5	46.6621	46.4569	48.0649	34.0225	33.8069	33.5518	37.4309	39.073	39.6252	46.5692	48.4017	49.2734	40.6185	36.7035	40.7262	39.5175	45.1861	43.0158
ENSG00000100297.11	MCM5	147.203	138.285	141.884	158.675	153.296	156.735	200.207	198.584	208.266	149.135	152.6	155.189	138.51	142.191	124.816	91.6233	89.9529	98.4332
ENSG00000100298.11	APOBEC3H	0	0.217088	0	0.207961	0.247023	0.191724	0.302839	0.178824	0.321894	0.471348	0.0840307	0.177562	0.18505	0.14009	0.0775737	0.239017	0.314521	0.496064
ENSG00000100299.13	ARSA	9.67684	10.7459	9.79785	9.35826	11.3278	11.2159	9.11544	7.65962	8.88429	8.76708	8.31904	9.85469	10.0852	10.4367	10.007	11.6322	14.2583	11.9764
ENSG00000100300.13	TSPO	121.535	116.142	120.07	113.381	104.914	113.501	106.781	111.109	116.172	109.07	113.778	114.883	125.186	132.175	104.414	125.086	140.8	139.607
ENSG00000100302.6	RASD2	2.21419	3.36487	2.58811	2.78668	2.2585	2.42851	1.75646	1.63922	1.57728	0.659887	1.26046	0.799029	0.925251	1.4009	1.39633	3.7446	3.35489	3.47245
ENSG00000100304.12	TTLL12	67.4099	65.3435	71.6352	70.5821	66.7669	69.4682	65.716	64.466	68.0485	73.436	76.636	80.7907	79.294	78.5204	69.1958	60.9494	66.888	67.9607
ENSG00000100307.8	CBX7	21.4039	22.4686	21.4443	20.2139	19.5854	20.7382	19.1091	19.5812	19.1527	19.5138	19.4111	20.9523	26.1846	23.5351	22.6515	22.4676	24.2181	26.1496
ENSG00000100311.12	PDGFB	22.3059	20.1892	22.646	20.4218	20.1853	23.2945	35.099	29.8934	35.4406	9.89831	11.0921	8.8781	10.8254	12.2579	11.6361	12.4289	13.3147	14.6693
ENSG00000100312.6	ACR	0	0	0	0	0	0	0	0	0	0	0	0	0	0	0	0.159345	0	0.141733
ENSG00000100314.3	CABP7	0	0	0.0924325	0.0831846	0.0705781	0.0319541	0.0302839	0.059608	0	0	0.0840307	0	0.0925251	0	0	0	0.20968	0.141733
ENSG00000100316.11	RPL3	1305.06	1233.06	1249.32	1257.42	1260.81	1227.71	1215.87	1304.16	1308.76	1145.94	1228.11	1218.34	1319.22	1386.68	1269.73	1649.22	1684.57	1711.63
ENSG00000100319.11	ZMAT5	11.727	9.87751	11.2768	15.1396	14.9273	14.7308	14.1123	14.4549	14.9359	8.29573	8.90725	9.322	9.99271	11.6275	10.6276	12.3492	12.7905	13.6063
ENSG00000100320.18	RBFOX2	193.947	197.55	186.991	203.303	209.37	209.811	198.117	201.177	195.744	184.486	171.591	169.039	165.157	163.905	174.541	174.323	175.922	170.504
ENSG00000100321.10	SYNGR1	4.18236	5.21011	5.17622	4.40878	5.32865	5.68783	4.08832	5.00707	4.31339	2.54528	3.86541	3.81758	4.99636	5.60359	4.34413	7.01117	6.70977	9.14175
ENSG00000100324.9	TAB1	30.9167	27.4616	27.5449	29.5305	31.0544	30.7398	29.0422	30.2212	29.7752	28.9408	30.9233	30.9846	31.7361	35.0225	30.8743	30.1958	28.0972	31.3938
ENSG00000100325.10	ASCC2	45.1859	46.9996	46.1238	53.0718	52.616	54.0344	58.993	59.1311	63.6385	56.0904	57.8131	56.2871	51.9991	52.1134	49.0266	45.8116	49.17	50.1733
ENSG00000100330.11	MTMR3	49.7783	47.5423	47.6027	44.2958	45.9111	45.5665	42.6094	43.8119	43.5523	40.6302	46.2169	39.7739	48.5757	45.249	47.7078	58.1609	60.2831	57.8977
ENSG00000100335.8	MIEF1	61.0133	60.2419	62.1146	59.7265	55.8273	52.4047	60.2346	59.5186	60.9668	69.1939	73.0227	72.534	56.3478	57.9972	56.9391	65.5704	65.5251	63.4253
ENSG00000100336.13	APOL4	0	0	0	0	0.0352891	0.0958622	0.0302839	0.059608	0	0	0	0.088781	0	0	0.155147	0.0796724	0.10484	0.283465
ENSG00000100342.16	APOL1	14.1872	13.4595	14.6968	10.2317	9.6692	10.5768	11.6593	11.2957	10.8157	12.9149	13.0248	14.2937	10.7329	11.3473	11.5585	14.9784	14.2583	16.2284
ENSG00000100344.6	PNPLA3	12.1371	11.6142	10.9995	6.9875	8.32822	7.57312	8.75204	8.2259	7.95079	7.25876	6.21827	6.56979	5.36646	5.4635	5.74046	5.01936	6.29041	6.02363
ENSG00000100345.16	MYH9	2473.34	2295.38	2257.48	2333.78	2269.76	2203.55	2608.29	2460.14	2643.4	2386.53	2464.7	2328.55	2288.42	2351.97	2319.38	2171.07	2193.99	2143.49
ENSG00000100347.10	SAMM50	35.6731	35.6024	37.2503	33.1906	34.9362	34.7341	34.0996	36.182	34.9899	35.4454	34.2005	37.1104	36.825	38.945	37.7784	34.4185	32.6053	35.8583
ENSG00000100348.5	TXN2	62.1614	60.1334	60.6357	72.0378	67.508	69.5321	75.0131	80.6496	77.2225	58.3529	58.9895	65.0764	65.1377	71.8661	60.1972	56.9658	64.7912	62.7166
ENSG00000100350.10	FOXRED2	28.7025	27.136	23.5703	26.9518	25.1258	22.4318	26.8012	26.2275	27.5864	31.8631	31.4275	32.3163	31.181	31.8704	32.5034	22.3879	24.3229	25.3701
ENSG00000100351.12	GRAP2	0	0	0.184865	0	0	0.0319541	0.181703	0.14902	0.128758	0.0942696	0.0840307	0.088781	0.18505	0	0.155147	0.239017	0	0
ENSG00000100353.13	EIF3D	293.504	286.014	288.112	316.725	328.823	323.695	332.093	366.559	363.998	291.765	312.594	303.098	300.522	322.557	311.381	326.657	323.222	326.693
ENSG00000100354.16	TNRC6B	53.8787	53.8378	46.8633	33.1075	32.7483	33.4879	36.0984	32.993	32.3826	49.2088	45.7967	41.8158	39.6933	38.5948	47.9406	44.5369	48.0168	43.0158
ENSG00000100359.16	SGSM3	49.6143	49.279	54.3503	53.3213	52.1925	53.0438	48.5147	46.4644	50.1512	45.7208	49.41	48.4744	51.2589	53.2341	46.0012	45.8913	53.4685	49.252
ENSG00000100360.10	IFT27	13.2852	11.9398	12.8481	15.3476	15.2449	15.5297	11.8713	12.16	11.4916	14.9889	14.4533	15.3591	14.0638	17.3011	16.6784	13.9427	13.7341	12.9685
ENSG00000100364.14	KIAA0930	56.0929	56.9856	55.2746	49.5364	50.4987	50.9668	41.7917	42.9773	43.4558	49.4916	48.4017	47.9417	58.1058	53.6544	50.2678	53.6992	53.6782	54.567
ENSG00000100365.10	NCF4	0.0820071	0.108544	0.277298	0	0.0705781	0.0639082	0.121135	0.178824	0.0321894	0	0	0	0.0925251	0.0700449	0	0.159345	0	0
ENSG00000100368.9	CSF2RB	1.47613	0.976896	0.924325	1.41414	1.05867	1.5338	1.8776	1.75843	1.57728	1.69685	1.42852	1.24293	0.832726	1.33085	1.39633	1.4341	0.838721	1.41733
ENSG00000100372.10	SLC25A17	24.6842	23.0113	25.4189	22.7094	23.1143	22.7513	23.1066	22.7404	25.1721	27.2439	27.8982	27.0782	23.0388	30.6096	26.6078	24.9375	23.1697	23.2441
ENSG00000100373.5	UPK3A	0	0.217088	0	0.0831846	0.0705781	0	0.0605677	0.059608	0.0321894	0	0.0840307	0	0	0.14009	0.0775737	0	0	0
ENSG00000100376.7	FAM118A	25.2582	27.7873	24.9568	23.4581	24.5965	25.8509	26.8315	25.7506	25.6228	19.4195	21.0917	22.8167	19.8929	22.8346	22.574	27.4073	24.3229	26.2205
ENSG00000100379.13	KCTD17	14.8433	12.5911	15.6211	10.5228	13.1981	12.3662	10.6902	12.6071	12.5217	14.1404	13.1928	13.5835	16.8396	15.4799	15.0493	14.102	18.347	16.2992
ENSG00000100380.8	ST13	134.738	133.184	146.783	159.132	157.848	154.786	166.47	171.939	160.722	130.563	126.382	132.372	151.741	147.234	147.7	160.779	150.865	156.402
ENSG00000100385.9	IL2RB	6.39656	6.07847	6.65514	7.81935	8.15177	7.66898	8.57033	7.83845	8.72334	8.01292	7.73082	5.23808	7.30948	6.79436	8.22281	9.32167	9.33078	9.35435
ENSG00000100387.8	RBX1	14.6793	12.0484	12.2011	13.5175	12.5982	12.9734	12.8706	12.9945	13.5196	12.9149	12.6046	14.7376	12.7685	15.3398	12.4894	11.9509	11.9518	11.3386
ENSG00000100393.9	EP300	92.094	97.0384	90.3066	99.5303	104.597	102.349	133.279	126.339	119.97	99.2659	98.7361	80.8795	82.3474	75.2282	89.3649	79.3537	76.4285	78.2363
ENSG00000100395.10	L3MBTL2	36.5752	32.2376	36.0487	30.196	31.7249	31.4428	39.0662	39.4307	41.7175	42.7984	40.3347	41.2831	42.3765	37.6842	37.4681	29.9568	26.1052	31.1103
ENSG00000100399.11	CHADL	0.410036	0.217088	0.184865	0.207961	0.247023	0.0958622	0.151419	0.14902	0.193137	0.659887	0.336123	0.355124	0.0925251	0.14009	0.310295	0.31869	0.20968	0.354331
ENSG00000100401.15	RANGAP1	267.835	262.785	272.214	226.969	234.743	246.558	267.8	265.375	285.778	279.415	286.629	290.669	313.845	299.652	278.179	201.013	212.616	210.331
ENSG00000100403.10	ZC3H7B	150.893	140.782	136.615	139.916	138.016	138.872	146.059	141.36	140.829	128.772	133.021	127.312	124.354	122.999	124.661	137.037	135.873	135.142
ENSG00000100410.3	PHF5A	41.0856	40.4869	45.939	44.3374	43.8996	43.1061	52.6031	56.3295	54.6577	46.3807	43.0237	46.5212	40.8036	40.9763	44.0619	33.4624	29.6698	33.7323
ENSG00000100412.11	ACO2	88.9778	92.6966	89.1049	99.9879	104.173	96.757	106.387	103.36	110.152	88.5192	98.9881	89.4024	100.76	101.425	91.3043	87.0819	90.0577	93.4726
ENSG00000100413.12	POLR3H	46.252	42.9834	44.1827	37.4331	38.1122	39.4952	43.7299	41.666	47.4472	48.8317	47.3933	46.6988	45.5224	41.9569	42.588	38.4818	41.6216	43.9371
ENSG00000100416.8	TRMU	58.7991	53.4037	59.619	56.0664	57.5565	58.5718	51.9974	55.2566	60.1621	53.9222	55.0401	50.6052	52.2767	52.3936	56.1634	42.6247	43.0893	42.5198
ENSG00000100417.7	PMM1	34.279	31.5863	31.1498	30.6951	31.3367	29.9729	27.1949	26.6448	28.0048	27.4325	25.2932	29.7416	34.1418	31.9405	29.9435	38.8005	43.6135	42.4489
ENSG00000100418.7	DESI1	50.5164	51.9926	51.8546	48.3302	49.687	48.4743	51.7248	50.7562	52.4044	63.2549	60.5021	56.3759	51.7215	57.4368	50.7332	53.3805	56.5089	60.3072
ENSG00000100422.9	CERK	74.2165	70.6622	74.593	66.5477	67.9667	71.3535	65.2012	65.6284	65.8274	65.3289	66.1322	60.9037	67.4508	60.869	69.0406	52.9821	57.0331	58.6064
ENSG00000100425.14	BRD1	37.3133	38.7502	38.7292	34.5216	35.7125	34.2228	41.4283	42.5005	41.7819	39.7818	35.629	39.2412	36.3624	34.3921	29.8659	29.3991	32.1859	28.8426
ENSG00000100426.6	ZBED4	42.9717	45.3714	47.0481	48.9125	49.9693	50.104	45.9103	45.3319	45.033	49.4916	52.4351	48.1193	44.5046	42.3071	46.2339	44.9352	44.3474	43.0867
ENSG00000100429.13	HDAC10	3.52631	2.27943	2.58811	1.91325	2.01148	2.04506	1.24164	1.34118	1.06225	1.60258	2.68898	2.57465	3.51595	3.08198	3.33567	3.10722	2.621	3.47245
ENSG00000100439.6	ABHD4	49.5323	51.3413	58.1401	64.7592	65.3201	69.0208	65.6857	63.9295	68.0485	46.1921	41.007	41.1056	45.985	49.0314	45.6133	58.9576	58.9202	57.1891
ENSG00000100441.5	KHNYN	137.608	137.308	139.481	140.291	142.321	139.959	147.482	141.241	141.344	125.473	133.945	119.499	133.791	139.039	139.555	159.106	153.276	155.835
ENSG00000100442.6	FKBP3	79.7109	88.8976	84.7606	98.9481	99.2328	99.2174	96.6055	100.32	99.5942	71.1736	74.1991	80.6131	77.0734	79.0107	76.6428	80.3098	76.8479	78.945
ENSG00000100445.12	SDR39U1	19.1077	19.4294	23.0157	26.2863	26.2198	26.0745	29.3451	27.8071	29.1958	20.9279	18.8229	19.5318	24.6117	22.6946	19.6262	21.0335	20.4438	24.2363
ENSG00000100461.13	RBM23	105.133	106.59	115.91	110.012	109.784	114.364	114.291	116.325	117.041	109.541	114.114	118.167	118.987	114.033	121.015	91.7826	88.3803	95.386
ENSG00000100462.11	PRMT5	188.288	186.045	182.092	212.453	215.687	211.568	223.222	229.938	233.148	200.323	207.724	197.094	195.783	213.217	203.166	183.326	183.995	198.78
ENSG00000100473.11	COCH	4.34638	5.31866	4.71406	4.57515	5.08163	5.0807	5.29968	5.48393	5.24688	4.24213	3.0251	4.52783	4.16363	4.27274	5.35259	4.86002	3.98393	4.18111
ENSG00000100478.10	AP4S1	5.49448	4.45031	4.71406	3.7849	4.517	4.18598	5.4511	5.60315	5.7941	6.12753	6.38633	5.77076	3.60848	4.62296	5.66288	3.90395	4.40329	4.11024
ENSG00000100479.8	POLE2	43.8738	46.1312	46.8633	54.3195	50.8163	51.4141	55.1772	56.2401	52.6619	48.2661	45.9648	49.0959	44.042	47.0702	45.4582	36.49	34.5973	37.1339
ENSG00000100483.9	VCPKMT	9.26681	9.33479	10.5373	9.39986	9.6692	8.85128	10.6902	11.2063	10.7513	10.841	11.3441	9.67713	7.95716	7.98512	8.61068	11.7915	10.0647	10.9843
ENSG00000100485.7	SOS2	69.132	69.7938	65.9968	78.9422	79.2239	79.342	65.6554	66.1648	62.4153	61.5581	59.4937	58.1515	65.3227	66.6828	71.0575	74.7327	68.0413	72.4253
ENSG00000100490.5	CDKL1	8.61075	10.4202	8.41136	7.23706	7.02252	6.71036	6.3899	4.82824	4.60309	12.5379	12.5206	11.2752	8.32726	8.12521	9.1537	8.28593	8.07269	8.71655
ENSG00000100503.19	NIN	157.29	153.264	142.716	155.014	160.318	156.192	156.689	160.673	143.822	175.53	162.851	163.268	167.1	177.214	202.7	122.377	109.243	115.654
ENSG00000100504.12	PYGL	244.955	247.155	248.551	265.109	268.762	275.38	260.532	270.65	264.887	222.005	240.412	238.199	251.113	242.355	237.376	286.422	300.786	306.426
ENSG00000100505.9	TRIM9	0.410036	0.434176	1.29406	0.457515	0.635203	0.990577	0.847948	0.536472	0.643789	0.754157	0.504184	0.621467	1.01778	0.770494	0.543016	0.478034	0.733881	0.992128
ENSG00000100519.7	PSMC6	124.323	127.756	132.178	131.598	132.475	132.705	128.101	132.419	127.213	123.587	127.222	132.728	140.268	140.16	143.511	114.41	99.703	104.528
ENSG00000100522.4	GNPNAT1	106.691	106.156	102.415	102.899	99.0564	93.913	101.935	111.854	102.942	114.349	116.635	124.56	98.4467	101.635	99.4495	108.275	100.332	106.158
ENSG00000100523.10	DDHD1	32.7209	36.905	32.0741	37.5162	35.4655	35.4371	33.1608	33.1718	33.5092	38.8391	40.2507	37.0217	35.9923	36.4234	37.0027	39.0395	36.5892	38.7638
ENSG00000100526.15	CDKN3	78.8909	82.7106	86.1471	99.6551	103.997	100.4	106.932	114.835	112.277	83.8057	81.3417	85.94	86.696	88.3266	83.7796	59.595	55.9847	65.7639
ENSG00000100528.7	CNIH1	106.281	104.962	101.583	104.022	104.526	101.262	108.689	111.377	108.575	112.181	101.761	113.373	112.696	111.512	113.956	116.72	106.937	118.276
ENSG00000100532.7	CGRRF1	12.4651	17.8012	18.3016	15.306	15.2802	15.4658	16.8984	16.0047	16.2235	14.0462	12.1004	14.2937	13.5087	13.7288	13.3427	15.3768	14.7825	14.1733
ENSG00000100554.7	ATP6V1D	88.3217	93.8906	93.6341	93.2915	97.786	95.319	113.443	116.146	114.273	100.963	101.593	100.411	92.4326	91.3386	89.6752	72.0238	74.5414	74.7639
ENSG00000100558.4	PLEK2	27.5544	29.8496	27.7298	33.0659	32.2542	33.0405	37.1583	36.7185	39.9149	31.109	32.1838	36.2226	34.3268	37.5441	36.8475	36.0119	39.1054	38.693
ENSG00000100564.4	PIGH	10.5789	13.2424	11.4616	12.6025	11.716	13.8042	14.4757	15.3491	13.8093	13.5748	13.0248	13.5835	13.6937	14.8495	12.3342	13.1459	10.6937	14.315
ENSG00000100567.8	PSMA3	137.444	138.285	138.187	149.233	147.297	148.427	159.414	170.091	168.351	143.667	148.482	152.348	146.467	158.582	147.856	120.385	114.8	117
ENSG00000100568.6	VTI1B	64.2116	62.4128	62.1146	62.8459	67.8609	64.0679	67.6239	72.066	67.0828	62.8778	68.6531	63.0345	69.0237	68.8542	72.3763	73.697	71.8155	73.4883
ENSG00000100575.9	TIMM9	36.4112	40.2698	35.5865	37.641	37.23	38.8562	40.217	38.4173	40.1724	46.9463	43.4439	50.6052	40.341	45.1089	36.4596	48.6798	49.3797	49.6064
ENSG00000100577.14	GSTZ1	36.1652	38.9673	31.7044	33.565	33.6658	30.5481	32.9488	35.0495	37.5007	36.011	41.7633	40.129	43.0242	44.6887	40.5711	37.2867	34.8069	40.7481
ENSG00000100578.10	KIAA0586	55.0268	54.7062	54.9973	54.6939	57.0271	52.916	49.0599	46.2856	46.7069	57.0331	54.1998	55.3993	56.3478	59.8184	65.0068	43.5808	41.9361	41.7402
ENSG00000100580.7	TMED8	63.0635	67.1888	59.4341	55.1098	55.8626	55.1847	54.8138	52.9915	54.5611	72.8704	72.7706	67.8287	58.9385	60.5188	68.1097	57.5235	57.1379	56.9765
ENSG00000100583.4	SAMD15	0.656057	0.54272	0.277298	0.665477	0.38818	0.287587	1.42334	0.655688	0.869115	1.41404	0.504184	0.710248	0.462626	0.42027	0.62059	0.478034	0.314521	0.283465
ENSG00000100591.3	AHSA1	170.903	174.647	172.572	191.449	196.278	208.021	192.575	200.015	197.675	167.14	176.38	182.8	213.363	216.299	208.828	153.688	145.518	156.118
[truncated: 20,237 more rows]
